# Supplementary material for: Bis{2-meth­oxy-6-[(E)-(4-methyl­benz­yl)imino­meth­yl]phenolato}palladium(II) chloro­form monosolvate
Source: Acta Crystallogr Sect E Struct Rep Online. 2014 Jul 2;70(Pt 8):m289–90. doi: 10.1107/S1600536814015025 (PMC4158526; doi:10.1107/S1600536814015025)
Supplement: Supplementary file 1 [file e-70-0m289-sup1.cif]

##############################################################################
#                                                                            #
# This CIF contains the data in a paper accepted for publication in          #
# Acta Crystallographica Section E. It conforms to the requirements of       #
# Notes for Authors for Acta Crystallographica Section E, and has been       #
# peer reviewed under the auspices of the IUCr Commission on Journals.       #
#                                                                            #
# Full details of the Crystallographic Information File format               #
# are given in the paper "The Crystallographic Information File (CIF):       #
# a New Standard Archive File for Crystallography" by S. R. Hall, F. H.      #
# Allen and I. D. Brown [Acta Cryst. (1991), A47, 655-685].                  #
#                                                                            #
# The current version of the core CIF dictionary is obtainable from          #
# ftp://ftp.iucr.org/pub/cif_core.dic.                                       #
#                                                                            #
# Software is freely available for graphical display of the structure(s)     #
# in this CIF. For information consult the CIF software page                 #
# http://www.iucr.org/resources/cif/software.                                #
#                                                                            #
# This file may be used for bona fide research purposes within the           #
# scientific community so long as proper attribution is given to the journal # 
# article from which it was obtained.                                        #
#                                                                            #
##############################################################################
data_global
_audit_creation_method     'form.cif (version 2.0)'
_journal_data_validation_number     ?
_journal_date_recd_electronic     2014-06-20
_journal_date_accepted     2014-06-25
_journal_name_full     'Acta Crystallographica, Section E'
_journal_year     2014
_journal_volume     70
_journal_issue      8
_journal_page_first     m289
_journal_page_last     m290
_journal_paper_category     QM
_journal_paper_doi     10.1107/S1600536814015025
_journal_coeditor_code     SJ5416
_publ_contact_author_name     'Prof. Hoong-Kun Fun'
_publ_contact_author_address
;
      X-ray Crystallography Unit
      School of Physics
      Universiti Sains Malaysia
      11800 USM, Penang
      Malaysia
;
_publ_contact_author_email     'hkfun@usm.my'
_publ_contact_author_fax     '604 6579150'
_publ_contact_author_phone     '604 6533652'
_publ_section_title
;
Bis{2-methoxy-6-[(<i>E</i>)-(4-methylbenzyl)iminomethyl]phenolato}palladium(II)
chloroform monosolvate
;
loop_
    _publ_author_name
    _publ_author_footnote
    _publ_author_address
    'Hadariah Bahron' ?
;  Faculty of Applied Sciences
   Universiti Teknologi MARA
   40450 Shah Alam, Selangor
   Malaysia
   DDH CoRe
   Universiti Teknologi MARA
   40450 Shah Alam, Selangor
   Malaysia
;
    'Amalina Mohd Tajuddin' ?
;  Faculty of Applied Sciences
   Universiti Teknologi MARA
   40450 Shah Alam, Selangor
   Malaysia
;
    'Wan Nazihah Wan Ibrahim' ?
;  Faculty of Applied Sciences
   Universiti Teknologi MARA
   40450 Shah Alam, Selangor
   Malaysia
   DDH CoRe
   Universiti Teknologi MARA
   40450 Shah Alam, Selangor
   Malaysia
;
    'Suchada Chantrapromma'
;
      Thomson Reuters ResearcherID: A-5085-2009.
;
;     Department of Chemistry
      Faculty of Science
      Prince of Songkla University
      Hat-Yai, Songkhla 90112
      Thailand
;
    'Hoong-Kun Fun'
;
      Thomson Reuters ResearcherID: A-3561-2009.
;
;     X-ray Crystallography Unit
      School of Physics
      Universiti Sains Malaysia
      11800 USM, Penang
      Malaysia
      Department of Pharmaceutical Chemistry
      College of Pharmacy
      King Saud University
      PO Box 2457
      Riyadh 11451
      Saudi Arabia
;
data_I
_database_code_depnum_ccdc_archive 'CCDC 1010352'
_audit_creation_method     SHELXL-97
_chemical_name_systematic
;
Bis{2-methoxy-6-[(<i>E</i>)-(4-methylbenzyl)iminomethyl]phenolato}palladium(II)
chloroform monosolvate
;
_chemical_name_common     ?
_chemical_formula_moiety     'C32 H32 N2 O4 Pd, C H Cl3'
_chemical_formula_sum     'C33 H33 Cl3 N2 O4 Pd'
_chemical_formula_iupac     '[Pd (C16 H16 N O)2], C H Cl3'
_chemical_formula_weight     734.36
_chemical_melting_point     ?
_chemical_melting_point_gt     509
_chemical_melting_point_lt     511
_symmetry_cell_setting     monoclinic
_symmetry_space_group_name_H-M     'C 2/c'
_symmetry_space_group_name_Hall     '-C 2yc'
loop_
    _symmetry_equiv_pos_as_xyz
    'x, y, z'
    '-x, y, -z+1/2'
    'x+1/2, y+1/2, z'
    '-x+1/2, y+1/2, -z+1/2'
    '-x, -y, -z'
    'x, -y, z-1/2'
    '-x+1/2, -y+1/2, -z'
    'x+1/2, -y+1/2, z-1/2'
_cell_length_a     31.9861(8)
_cell_length_b     5.9668(2)
_cell_length_c     22.6135(5)
_cell_angle_alpha     90.00
_cell_angle_beta     134.8850(10)
_cell_angle_gamma     90.00
_cell_volume     3057.92(15)
_cell_formula_units_Z     4
_cell_measurement_reflns_used     5542
_cell_measurement_theta_min     1.80
_cell_measurement_theta_max     32.50
_cell_measurement_temperature     100
_exptl_crystal_description     block
_exptl_crystal_colour     Orange
_exptl_crystal_size_max     0.48
_exptl_crystal_size_mid     0.25
_exptl_crystal_size_min     0.18
_exptl_crystal_density_diffrn     1.595
_exptl_crystal_density_meas     ?
_exptl_crystal_density_method     'not measured'
_exptl_crystal_F_000     1496
_exptl_absorpt_coefficient_mu     0.911
_exptl_absorpt_correction_type     multi-scan
_exptl_absorpt_process_details     '(SADABS; Bruker, 2009)'
_exptl_absorpt_correction_T_min     0.6689
_exptl_absorpt_correction_T_max     0.8532
_exptl_special_details
;
The crystal was placed in the cold stream of an Oxford Cryosystems Cobra
open-flow nitrogen cryostat (Cosier & Glazer, 1986) operating at 100.0(1) K.
;
_diffrn_ambient_temperature     100
_diffrn_radiation_type     'MoK\a'
_diffrn_radiation_wavelength     0.71073
_diffrn_radiation_source     'sealed tube'
_diffrn_radiation_monochromator     'graphite'
_diffrn_measurement_device_type     'Bruker APEXII CCD area-detector'
_diffrn_measurement_method     '\f and \w scans'
_diffrn_detector_area_resol_mean     ?
_diffrn_reflns_number     43800
_diffrn_reflns_av_R_equivalents     0.0205
_diffrn_reflns_av_sigmaI/netI     0.0120
_diffrn_reflns_theta_min     1.80
_diffrn_reflns_theta_max     32.50
_diffrn_reflns_theta_full     32.50
_diffrn_measured_fraction_theta_max     0.999
_diffrn_measured_fraction_theta_full     0.999
_diffrn_reflns_limit_h_min     -48
_diffrn_reflns_limit_h_max     48
_diffrn_reflns_limit_k_min     -9
_diffrn_reflns_limit_k_max     8
_diffrn_reflns_limit_l_min     -33
_diffrn_reflns_limit_l_max     34
_diffrn_standards_number     0
_diffrn_standards_interval_count     ?
_diffrn_standards_interval_time     ?
_diffrn_standards_decay_%     ?
_refine_special_details
;
Refinement of <i>F</i>^2^ against ALL reflections. The weighted <i>R</i>-factor
<i>wR</i> and goodness of fit <i>S</i> are based on <i>F</i>^2^, conventional
<i>R</i>-factors <i>R</i> are based on <i>F</i>, with <i>F</i> set to zero for
negative <i>F</i>^2^. The threshold expression of <i>F</i>^2^ >
\s(<i>F</i>^2^) is used only for calculating <i>R</i>-factors(gt) <i>etc</i>.
and is not relevant to the choice of reflections for refinement.
<i>R</i>-factors based on <i>F</i>^2^ are statistically about twice as large
as those based on <i>F</i>, and <i>R</i>- factors based on ALL data will be
even larger.
;
_reflns_number_total     5542
_reflns_number_gt     5006
_reflns_threshold_expression     I>2\s(I)
_refine_ls_structure_factor_coef     Fsqd
_refine_ls_matrix_type     full
_refine_ls_R_factor_all     0.0323
_refine_ls_R_factor_gt     0.0288
_refine_ls_wR_factor_gt     0.0693
_refine_ls_wR_factor_ref     0.0729
_refine_ls_goodness_of_fit_ref     1.046
_refine_ls_restrained_S_all     1.046
_refine_ls_number_reflns     5542
_refine_ls_number_parameters     204
_refine_ls_number_restraints     0
_refine_ls_hydrogen_treatment     constr
_refine_ls_weighting_scheme     calc
_refine_ls_weighting_details
         'calc w=1/[\s^2^(Fo^2^)+(0.0290P)^2^+8.0640P] where P=(Fo^2^+2Fc^2^)/3'
_atom_sites_solution_hydrogens     geom
_atom_sites_solution_primary     direct
_atom_sites_solution_secondary     difmap
_refine_ls_shift/su_max     0.001
_refine_ls_shift/su_mean     0.001
_refine_diff_density_max     1.243
_refine_diff_density_min     -1.901
_refine_ls_extinction_method     none
_refine_ls_extinction_coef     ?
loop_
    _atom_type_symbol
    _atom_type_description
    _atom_type_scat_dispersion_real
    _atom_type_scat_dispersion_imag
    _atom_type_scat_source
    'C' 'C' 0.0033 0.0016
                         'International Tables Vol C Tables 4.2.6.8 and 6.1.1.4'
    'H' 'H' 0.0000 0.0000
                         'International Tables Vol C Tables 4.2.6.8 and 6.1.1.4'
    'N' 'N' 0.0061 0.0033
                         'International Tables Vol C Tables 4.2.6.8 and 6.1.1.4'
    'O' 'O' 0.0106 0.0060
                         'International Tables Vol C Tables 4.2.6.8 and 6.1.1.4'
    'Cl' 'Cl' 0.1484 0.1585
                         'International Tables Vol C Tables 4.2.6.8 and 6.1.1.4'
    'Pd' 'Pd' -0.9988 1.0072
                         'International Tables Vol C Tables 4.2.6.8 and 6.1.1.4'
_computing_data_collection     'APEX2 (Bruker, 2009)'
_computing_cell_refinement     'SAINT (Bruker, 2009)'
_computing_data_reduction     'SAINT (Bruker, 2009)'
_computing_structure_solution     'SHELXTL (Sheldrick, 2008)'
_computing_structure_refinement     'SHELXTL (Sheldrick, 2008)'
_computing_molecular_graphics     'SHELXTL (Sheldrick, 2008)'
_computing_publication_material
;
SHELXTL (Sheldrick, 2008), PLATON (Spek, 2009) and publCIF
(Westrip, 2010)
;
loop_
    _atom_site_type_symbol
    _atom_site_label
    _atom_site_fract_x
    _atom_site_fract_y
    _atom_site_fract_z
    _atom_site_U_iso_or_equiv
    _atom_site_adp_type
    _atom_site_calc_flag
    _atom_site_refinement_flags
    _atom_site_occupancy
    _atom_site_symmetry_multiplicity
    _atom_site_disorder_assembly
    _atom_site_disorder_group
    Pd Pd1 0.2500 0.7500 0.5000 0.01355(4) Uani d S 1 2 . .
    O O1 0.27424(5) 0.77360(19) 0.44058(7) 0.0199(2) Uani d . 1 1 . .
    O O2 0.29036(5) 0.7333(2) 0.34385(7) 0.0216(2) Uani d . 1 1 . .
    N N1 0.29650(5) 1.0260(2) 0.56892(7) 0.0161(2) Uani d . 1 1 . .
    C C1 0.30562(6) 0.9327(2) 0.44764(8) 0.0163(2) Uani d . 1 1 . .
    C C2 0.31517(6) 0.9175(3) 0.39460(9) 0.0182(2) Uani d . 1 1 . .
    C C3 0.34628(7) 1.0811(3) 0.39600(9) 0.0230(3) Uani d . 1 1 . .
    H H3A 0.3517 1.0693 0.3607 0.028 Uiso calc R 1 1 . .
    C C4 0.36987(8) 1.2650(3) 0.44999(10) 0.0256(3) Uani d . 1 1 . .
    H H4A 0.3909 1.3743 0.4505 0.031 Uiso calc R 1 1 . .
    C C5 0.36196(7) 1.2838(3) 0.50202(10) 0.0229(3) Uani d . 1 1 . .
    H H5A 0.3777 1.4061 0.5378 0.028 Uiso calc R 1 1 . .
    C C6 0.32999(6) 1.1187(2) 0.50177(8) 0.0172(2) Uani d . 1 1 . .
    C C7 0.32398(6) 1.1514(2) 0.55844(9) 0.0176(2) Uani d . 1 1 . .
    H H7A 0.3421 1.2786 0.5918 0.021 Uiso calc R 1 1 . .
    C C8 0.30159(6) 1.0981(3) 0.63693(9) 0.0180(2) Uani d . 1 1 . .
    H H8A 0.2676 1.0451 0.6249 0.022 Uiso calc R 1 1 . .
    H H8B 0.3020 1.2605 0.6393 0.022 Uiso calc R 1 1 . .
    C C9 0.35728(6) 1.0068(2) 0.72040(9) 0.0169(2) Uani d . 1 1 . .
    C C10 0.40868(7) 1.1352(3) 0.77237(9) 0.0215(3) Uani d . 1 1 . .
    H H10A 0.4083 1.2778 0.7555 0.026 Uiso calc R 1 1 . .
    C C11 0.46054(7) 1.0533(3) 0.84920(10) 0.0245(3) Uani d . 1 1 . .
    H H11A 0.4943 1.1418 0.8829 0.029 Uiso calc R 1 1 . .
    C C12 0.46238(7) 0.8403(3) 0.87610(9) 0.0220(3) Uani d . 1 1 . .
    C C13 0.41100(7) 0.7121(3) 0.82397(10) 0.0213(3) Uani d . 1 1 . .
    H H13A 0.4114 0.5695 0.8409 0.026 Uiso calc R 1 1 . .
    C C14 0.35894(7) 0.7929(3) 0.74686(9) 0.0197(3) Uani d . 1 1 . .
    H H14A 0.3253 0.7038 0.7130 0.024 Uiso calc R 1 1 . .
    C C15 0.30447(7) 0.6982(3) 0.29710(10) 0.0257(3) Uani d . 1 1 . .
    H H15A 0.2903 0.5538 0.2708 0.039 Uiso calc R 1 1 . .
    H H15B 0.3465 0.7047 0.3339 0.039 Uiso calc R 1 1 . .
    H H15C 0.2861 0.8125 0.2552 0.039 Uiso calc R 1 1 . .
    C C16 0.51830(8) 0.7502(3) 0.95912(11) 0.0325(4) Uani d . 1 1 . .
    H H16A 0.5514 0.7914 0.9680 0.049 Uiso calc R 1 1 . .
    H H16B 0.5160 0.5899 0.9593 0.049 Uiso calc R 1 1 . .
    H H16C 0.5232 0.8119 1.0029 0.049 Uiso calc R 1 1 . .
    C C17 0.00983(14) 0.8371(6) 0.2433(2) 0.0230(6) Uani d P 0.50 1 . .
    H H17A 0.0259 0.8362 0.2200 0.028 Uiso d PR 0.50 1 . .
    Cl Cl1 0.0000 1.12294(11) 0.2500 0.04186(16) Uani d S 1 2 . .
    Cl Cl2 0.05936(2) 0.70272(10) 0.33308(4) 0.04878(16) Uani d . 1 1 . .
loop_
    _atom_site_aniso_label
    _atom_site_aniso_U_11
    _atom_site_aniso_U_22
    _atom_site_aniso_U_33
    _atom_site_aniso_U_12
    _atom_site_aniso_U_13
    _atom_site_aniso_U_23
    Pd1 0.01277(6) 0.01580(7) 0.01323(7) -0.00043(4) 0.00959(6) -0.00051(4)
    O1 0.0230(5) 0.0231(5) 0.0223(5) -0.0064(4) 0.0191(5) -0.0050(4)
    O2 0.0230(5) 0.0280(6) 0.0217(5) -0.0055(4) 0.0185(5) -0.0047(4)
    N1 0.0145(5) 0.0181(5) 0.0143(5) 0.0009(4) 0.0097(4) -0.0003(4)
    C1 0.0133(5) 0.0203(6) 0.0138(5) 0.0002(4) 0.0090(5) 0.0020(4)
    C2 0.0144(5) 0.0243(7) 0.0141(5) -0.0012(5) 0.0095(5) 0.0014(5)
    C3 0.0205(6) 0.0314(8) 0.0182(6) -0.0042(6) 0.0141(6) 0.0022(6)
    C4 0.0247(7) 0.0297(8) 0.0210(7) -0.0081(6) 0.0156(6) 0.0016(6)
    C5 0.0213(7) 0.0251(7) 0.0179(6) -0.0064(5) 0.0122(6) -0.0005(5)
    C6 0.0144(5) 0.0200(6) 0.0132(5) -0.0006(5) 0.0083(5) 0.0019(5)
    C7 0.0152(5) 0.0179(6) 0.0147(5) -0.0001(5) 0.0088(5) 0.0001(4)
    C8 0.0182(6) 0.0192(6) 0.0181(6) 0.0007(5) 0.0134(5) -0.0023(5)
    C9 0.0177(6) 0.0191(6) 0.0159(5) -0.0001(5) 0.0126(5) -0.0029(5)
    C10 0.0219(6) 0.0203(6) 0.0191(6) -0.0032(5) 0.0134(6) -0.0033(5)
    C11 0.0206(6) 0.0264(7) 0.0186(6) -0.0046(6) 0.0111(6) -0.0043(5)
    C12 0.0207(6) 0.0271(7) 0.0173(6) 0.0025(5) 0.0131(6) -0.0005(5)
    C13 0.0235(7) 0.0220(6) 0.0213(6) 0.0017(5) 0.0168(6) 0.0008(5)
    C14 0.0197(6) 0.0223(6) 0.0192(6) -0.0014(5) 0.0145(6) -0.0016(5)
    C15 0.0249(7) 0.0374(9) 0.0234(7) -0.0029(6) 0.0202(6) -0.0036(6)
    C16 0.0251(8) 0.0385(10) 0.0215(7) 0.0054(7) 0.0120(7) 0.0050(7)
    C17 0.0241(14) 0.0232(14) 0.0245(14) -0.0037(11) 0.0181(12) -0.0041(11)
    Cl1 0.0565(4) 0.0199(3) 0.0593(5) 0.000 0.0445(4) 0.000
    Cl2 0.0256(2) 0.0353(2) 0.0438(3) 0.00892(18) 0.0097(2) -0.0081(2)
_geom_special_details
;
All e.s.d.'s (except the e.s.d. in the dihedral angle between two l.s. planes)
are estimated using the full covariance matrix. The cell e.s.d.'s are taken
into account individually in the estimation of e.s.d.'s in distances, angles
and torsion angles; correlations between e.s.d.'s in cell parameters are only
used when they are defined by crystal symmetry. An approximate (isotropic)
treatment of cell e.s.d.'s is used for estimating e.s.d.'s involving l.s.
planes.
;
loop_
    _geom_bond_atom_site_label_1
    _geom_bond_atom_site_label_2
    _geom_bond_site_symmetry_2
    _geom_bond_distance
    _geom_bond_publ_flag
    Pd1 O1 7_566 1.9741(10) ?
    Pd1 O1 . 1.9741(10) ?
    Pd1 N1 . 2.0204(12) ?
    Pd1 N1 7_566 2.0204(12) ?
    O1 C1 . 1.3069(17) ?
    O2 C2 . 1.3672(19) ?
    O2 C15 . 1.4279(18) ?
    N1 C7 . 1.2971(19) ?
    N1 C8 . 1.4911(18) ?
    C1 C6 . 1.411(2) ?
    C1 C2 . 1.4344(19) ?
    C2 C3 . 1.378(2) ?
    C3 C4 . 1.401(2) ?
    C3 H3A . 0.9300 ?
    C4 C5 . 1.372(2) ?
    C4 H4A . 0.9300 ?
    C5 C6 . 1.417(2) ?
    C5 H5A . 0.9300 ?
    C6 C7 . 1.437(2) ?
    C7 H7A . 0.9300 ?
    C8 C9 . 1.512(2) ?
    C8 H8A . 0.9700 ?
    C8 H8B . 0.9700 ?
    C9 C10 . 1.394(2) ?
    C9 C14 . 1.395(2) ?
    C10 C11 . 1.393(2) ?
    C10 H10A . 0.9300 ?
    C11 C12 . 1.392(2) ?
    C11 H11A . 0.9300 ?
    C12 C13 . 1.393(2) ?
    C12 C16 . 1.508(2) ?
    C13 C14 . 1.396(2) ?
    C13 H13A . 0.9300 ?
    C14 H14A . 0.9300 ?
    C15 H15A . 0.9600 ?
    C15 H15B . 0.9600 ?
    C15 H15C . 0.9600 ?
    C16 H16A . 0.9600 ?
    C16 H16B . 0.9600 ?
    C16 H16C . 0.9600 ?
    C17 C17 2 0.871(6) ?
    C17 Cl2 . 1.654(3) ?
    C17 Cl1 . 1.760(3) ?
    C17 Cl2 2 1.769(3) ?
    C17 H17A . 0.9604 ?
    Cl1 C17 2 1.760(3) ?
    Cl2 C17 2 1.769(3) ?
loop_
    _geom_angle_atom_site_label_1
    _geom_angle_atom_site_label_2
    _geom_angle_atom_site_label_3
    _geom_angle_site_symmetry_1
    _geom_angle_site_symmetry_3
    _geom_angle
    _geom_angle_publ_flag
    O1 Pd1 O1 7_566 . 180.0000(10)
                                 ?
    O1 Pd1 N1 7_566 . 87.83(5) ?
    O1 Pd1 N1 . . 92.17(5) ?
    O1 Pd1 N1 7_566 7_566 92.17(5) ?
    O1 Pd1 N1 . 7_566 87.83(5) ?
    N1 Pd1 N1 . 7_566 180.0 ?
    C1 O1 Pd1 . . 127.25(9) ?
    C2 O2 C15 . . 116.10(12) ?
    C7 N1 C8 . . 115.30(12) ?
    C7 N1 Pd1 . . 123.66(10) ?
    C8 N1 Pd1 . . 121.04(9) ?
    O1 C1 C6 . . 125.72(13) ?
    O1 C1 C2 . . 116.75(13) ?
    C6 C1 C2 . . 117.52(13) ?
    O2 C2 C3 . . 124.80(13) ?
    O2 C2 C1 . . 114.39(12) ?
    C3 C2 C1 . . 120.81(14) ?
    C2 C3 C4 . . 120.72(14) ?
    C2 C3 H3A . . 119.6 ?
    C4 C3 H3A . . 119.6 ?
    C5 C4 C3 . . 119.97(15) ?
    C5 C4 H4A . . 120.0 ?
    C3 C4 H4A . . 120.0 ?
    C4 C5 C6 . . 120.60(15) ?
    C4 C5 H5A . . 119.7 ?
    C6 C5 H5A . . 119.7 ?
    C1 C6 C5 . . 120.37(13) ?
    C1 C6 C7 . . 122.75(13) ?
    C5 C6 C7 . . 116.89(14) ?
    N1 C7 C6 . . 128.23(14) ?
    N1 C7 H7A . . 115.9 ?
    C6 C7 H7A . . 115.9 ?
    N1 C8 C9 . . 111.02(11) ?
    N1 C8 H8A . . 109.4 ?
    C9 C8 H8A . . 109.4 ?
    N1 C8 H8B . . 109.4 ?
    C9 C8 H8B . . 109.4 ?
    H8A C8 H8B . . 108.0 ?
    C10 C9 C14 . . 118.42(14) ?
    C10 C9 C8 . . 120.25(14) ?
    C14 C9 C8 . . 121.32(13) ?
    C11 C10 C9 . . 121.09(15) ?
    C11 C10 H10A . . 119.5 ?
    C9 C10 H10A . . 119.5 ?
    C12 C11 C10 . . 120.73(15) ?
    C12 C11 H11A . . 119.6 ?
    C10 C11 H11A . . 119.6 ?
    C11 C12 C13 . . 118.08(14) ?
    C11 C12 C16 . . 121.11(16) ?
    C13 C12 C16 . . 120.82(16) ?
    C12 C13 C14 . . 121.50(15) ?
    C12 C13 H13A . . 119.2 ?
    C14 C13 H13A . . 119.2 ?
    C9 C14 C13 . . 120.18(14) ?
    C9 C14 H14A . . 119.9 ?
    C13 C14 H14A . . 119.9 ?
    O2 C15 H15A . . 109.5 ?
    O2 C15 H15B . . 109.5 ?
    H15A C15 H15B . . 109.5 ?
    O2 C15 H15C . . 109.5 ?
    H15A C15 H15C . . 109.5 ?
    H15B C15 H15C . . 109.5 ?
    C12 C16 H16A . . 109.5 ?
    C12 C16 H16B . . 109.5 ?
    H16A C16 H16B . . 109.5 ?
    C12 C16 H16C . . 109.5 ?
    H16A C16 H16C . . 109.5 ?
    H16B C16 H16C . . 109.5 ?
    C17 C17 Cl2 2 . 82.7(4) ?
    C17 C17 Cl1 2 . 75.67(10) ?
    Cl2 C17 Cl1 . . 115.99(18) ?
    C17 C17 Cl2 2 2 68.1(4) ?
    Cl2 C17 Cl2 . 2 115.65(19) ?
    Cl1 C17 Cl2 . 2 110.29(18) ?
    C17 C17 H17A 2 . 171.5 ?
    Cl2 C17 H17A . . 104.5 ?
    Cl1 C17 H17A . . 104.5 ?
    Cl2 C17 H17A 2 . 104.4 ?
loop_
    _geom_torsion_atom_site_label_1
    _geom_torsion_atom_site_label_2
    _geom_torsion_atom_site_label_3
    _geom_torsion_atom_site_label_4
    _geom_torsion_site_symmetry_1
    _geom_torsion_site_symmetry_2
    _geom_torsion_site_symmetry_3
    _geom_torsion_site_symmetry_4
    _geom_torsion
    _geom_torsion_publ_flag
    N1 Pd1 O1 C1 . . . . -4.24(13) ?
    N1 Pd1 O1 C1 7_566 . . . 175.76(13) ?
    O1 Pd1 N1 C7 7_566 . . . -175.14(12) ?
    O1 Pd1 N1 C7 . . . . 4.86(12) ?
    O1 Pd1 N1 C8 7_566 . . . 5.26(10) ?
    O1 Pd1 N1 C8 . . . . -174.74(10) ?
    Pd1 O1 C1 C6 . . . . 1.8(2) ?
    Pd1 O1 C1 C2 . . . . -177.17(10) ?
    C15 O2 C2 C3 . . . . 7.9(2) ?
    C15 O2 C2 C1 . . . . -173.07(13) ?
    O1 C1 C2 O2 . . . . -0.92(19) ?
    C6 C1 C2 O2 . . . . 180.00(12) ?
    O1 C1 C2 C3 . . . . 178.12(14) ?
    C6 C1 C2 C3 . . . . -1.0(2) ?
    O2 C2 C3 C4 . . . . 179.63(15) ?
    C1 C2 C3 C4 . . . . 0.7(2) ?
    C2 C3 C4 C5 . . . . -0.2(3) ?
    C3 C4 C5 C6 . . . . -0.1(3) ?
    O1 C1 C6 C5 . . . . -178.26(14) ?
    C2 C1 C6 C5 . . . . 0.7(2) ?
    O1 C1 C6 C7 . . . . 1.7(2) ?
    C2 C1 C6 C7 . . . . -179.34(13) ?
    C4 C5 C6 C1 . . . . -0.2(2) ?
    C4 C5 C6 C7 . . . . 179.83(15) ?
    C8 N1 C7 C6 . . . . 176.22(13) ?
    Pd1 N1 C7 C6 . . . . -3.4(2) ?
    C1 C6 C7 N1 . . . . -0.7(2) ?
    C5 C6 C7 N1 . . . . 179.23(15) ?
    C7 N1 C8 C9 . . . . -85.20(15) ?
    Pd1 N1 C8 C9 . . . . 94.43(13) ?
    N1 C8 C9 C10 . . . . 93.72(16) ?
    N1 C8 C9 C14 . . . . -85.35(16) ?
    C14 C9 C10 C11 . . . . -0.4(2) ?
    C8 C9 C10 C11 . . . . -179.47(14) ?
    C9 C10 C11 C12 . . . . 0.1(2) ?
    C10 C11 C12 C13 . . . . 0.1(2) ?
    C10 C11 C12 C16 . . . . 179.97(16) ?
    C11 C12 C13 C14 . . . . 0.0(2) ?
    C16 C12 C13 C14 . . . . -179.83(15) ?
    C10 C9 C14 C13 . . . . 0.5(2) ?
    C8 C9 C14 C13 . . . . 179.60(13) ?
    C12 C13 C14 C9 . . . . -0.3(2) ?
    Cl2 C17 Cl1 C17 . . . 2 -74.3(4) ?
    Cl2 C17 Cl1 C17 2 . . 2 59.6(4) ?
    Cl1 C17 Cl2 C17 . . . 2 70.1(2) ?
    Cl2 C17 Cl2 C17 2 . . 2 -61.4(3) ?
loop_
    _geom_hbond_atom_site_label_D
    _geom_hbond_atom_site_label_H
    _geom_hbond_atom_site_label_A
    _geom_hbond_site_symmetry_A
    _geom_hbond_distance_DH
    _geom_hbond_distance_HA
    _geom_hbond_distance_DA
    _geom_hbond_angle_DHA
    _geom_hbond_publ_flag
    C8 H8A O1 7_566 0.97 2.19 2.806(2) 120 y
    C14 H14A O1 7_566 0.93 2.57 3.284(2) 134 y
    C17 H17A Cg1 7_566 0.96 2.83 3.648(5) 144 y
_iucr_refine_instructions_details
;
TITL  opd2m in C2/c    (100K)
CELL  0.71073   31.9861    5.9668   22.6135    90.000   134.885    90.000
ZERR  4           0.0008    0.0002    0.0005     0.000     0.001     0.000
LATT   7
SYMM             - X ,              Y ,    0.50000 - Z
SFAC  C H  N  O CL PD
UNIT   132  132  8 16  12 4
L.S. 20
FMAP 2 2 60
PLAN 20
OMIT -4 65
SIZE 0.48 0.25 0.18
ACTA
BOND $H
CONF
WGHT    0.029000    8.064000
FVAR       0.06068   1.00467
PD1   6    0.250000    0.750000    0.500000    10.50000    0.01277    0.01580 =
         0.01323   -0.00051    0.00959   -0.00043
O1    4    0.274242    0.773603    0.440582    11.00000    0.02304    0.02309 =
         0.02235   -0.00499    0.01911   -0.00639
O2    4    0.290358    0.733291    0.343848    11.00000    0.02301    0.02803 =
         0.02168   -0.00470    0.01853   -0.00551
N1    3    0.296503    1.026014    0.568916    11.00000    0.01446    0.01805 =
         0.01434   -0.00028    0.00965    0.00089
C1    1    0.305620    0.932723    0.447645    11.00000    0.01333    0.02032 =
         0.01380    0.00203    0.00901    0.00019
C2    1    0.315167    0.917484    0.394597    11.00000    0.01440    0.02428 =
         0.01413    0.00139    0.00948   -0.00120
C3    1    0.346284    1.081113    0.396004    11.00000    0.02050    0.03141 =
         0.01819    0.00215    0.01405   -0.00420
AFIX  43
H3A   2    0.351681    1.069326    0.360741    11.00000   -1.20000
AFIX   0
C4    1    0.369875    1.265021    0.449989    11.00000    0.02465    0.02970 =
         0.02097    0.00160    0.01556   -0.00811
AFIX  43
H4A   2    0.390887    1.374256    0.450539    11.00000   -1.20000
AFIX   0
C5    1    0.361960    1.283849    0.502023    11.00000    0.02126    0.02505 =
         0.01790   -0.00051    0.01220   -0.00638
AFIX  43
H5A   2    0.377718    1.406094    0.537790    11.00000   -1.20000
AFIX   0
C6    1    0.329986    1.118705    0.501775    11.00000    0.01436    0.02001 =
         0.01324    0.00193    0.00827   -0.00061
C7    1    0.323981    1.151411    0.558439    11.00000    0.01522    0.01788 =
         0.01473    0.00011    0.00883   -0.00011
AFIX  43
H7A   2    0.342095    1.278638    0.591844    11.00000   -1.20000
AFIX   0
C8    1    0.301590    1.098069    0.636926    11.00000    0.01818    0.01918 =
         0.01814   -0.00229    0.01335    0.00072
AFIX  23
H8A   2    0.267561    1.045068    0.624899    11.00000   -1.20000
H8B   2    0.301991    1.260455    0.639302    11.00000   -1.20000
AFIX   0
C9    1    0.357275    1.006793    0.720404    11.00000    0.01768    0.01910 =
         0.01592   -0.00288    0.01257   -0.00013
C10   1    0.408680    1.135177    0.772366    11.00000    0.02195    0.02029 =
         0.01914   -0.00325    0.01338   -0.00319
AFIX  43
H10A  2    0.408346    1.277833    0.755468    11.00000   -1.20000
AFIX   0
C11   1    0.460543    1.053253    0.849197    11.00000    0.02061    0.02643 =
         0.01861   -0.00431    0.01108   -0.00461
AFIX  43
H11A  2    0.494309    1.141831    0.882877    11.00000   -1.20000
AFIX   0
C12   1    0.462375    0.840301    0.876096    11.00000    0.02070    0.02711 =
         0.01726   -0.00047    0.01306    0.00248
C13   1    0.411004    0.712110    0.823971    11.00000    0.02348    0.02204 =
         0.02134    0.00084    0.01685    0.00171
AFIX  43
H13A  2    0.411414    0.569460    0.840946    11.00000   -1.20000
AFIX   0
C14   1    0.358937    0.792883    0.746856    11.00000    0.01965    0.02230 =
         0.01918   -0.00165    0.01448   -0.00144
AFIX  43
H14A  2    0.325261    0.703819    0.713021    11.00000   -1.20000
AFIX   0
C15   1    0.304471    0.698175    0.297098    11.00000    0.02493    0.03741 =
         0.02342   -0.00359    0.02016   -0.00288
AFIX 137
H15A  2    0.290295    0.553768    0.270761    11.00000   -1.50000
H15B  2    0.346482    0.704688    0.333872    11.00000   -1.50000
H15C  2    0.286125    0.812460    0.255231    11.00000   -1.50000
AFIX   0
C16   1    0.518304    0.750200    0.959122    11.00000    0.02506    0.03847 =
         0.02153    0.00501    0.01204    0.00539
AFIX 137
H16A  2    0.551403    0.791437    0.968006    11.00000   -1.50000
H16B  2    0.515950    0.589855    0.959346    11.00000   -1.50000
H16C  2    0.523164    0.811949    1.002870    11.00000   -1.50000
AFIX   0
C17   1    0.009835    0.837150    0.243263    10.50000    0.02411    0.02319 =
         0.02448   -0.00413    0.01814   -0.00374
AFIX   3
H17A  2    0.025925    0.836239    0.220033    10.50000   -1.20000
AFIX   0
CL1   5    0.000000    1.122944    0.250000    10.50000    0.05653    0.01991 =
         0.05926    0.00000    0.04446    0.00000
CL2   5    0.059358    0.702720    0.333082    11.00000    0.02562    0.03533 =
         0.04379   -0.00810    0.00970    0.00892
HKLF 4 1 -1.0000  0.0000  2.0000 -1.0000  0.0000  0.0000  1.0000 -1.0000 -1.0000
REM   opd2m in C2/c    (100K)
REM R1 =  0.0288 for   5006 Fo > 4sig(Fo)  and  0.0323 for all   5542 data
REM    204 parameters refined using      0 restraints
END
WGHT      0.0290      8.0640
REM Highest difference peak  1.243,  deepest hole -1.901,  1-sigma level  0.075
Q1    1   0.0611  0.7528  0.3006  11.00000  0.05    1.04
Q2    1   0.0811  0.7695  0.3336  11.00000  0.05    1.00
Q3    1   0.3795  1.0685  0.7428  11.00000  0.05    0.48
Q4    1   0.3616  0.9114  0.7361  11.00000  0.05    0.44
Q5    1   0.4599  0.9461  0.8613  11.00000  0.05    0.42
Q6    1   0.3800  0.7513  0.7824  11.00000  0.05    0.42
Q7    1   0.3216  1.1260  0.5193  11.00000  0.05    0.41
Q8    1   0.3202  1.0203  0.4782  11.00000  0.05    0.41
Q9    1   0.3389  0.9826  0.4030  11.00000  0.05    0.40
Q10   1   0.0620  0.8381  0.3360  11.00000  0.05    0.38
Q11   1   0.3403  1.2164  0.4979  11.00000  0.05    0.37
Q12   1   0.4384  1.0926  0.8169  11.00000  0.05    0.37
Q13   1   0.4392  0.7689  0.8458  11.00000  0.05    0.33
Q14   1   0.3184  1.0646  0.5766  11.00000  0.05    0.33
Q15   1   0.3048  0.9338  0.4175  11.00000  0.05    0.33
Q16   1   0.3351  1.0513  0.6858  11.00000  0.05    0.31
Q17   1   0.3611  1.2852  0.4725  11.00000  0.05    0.29
Q18   1   0.3598  1.1693  0.4248  11.00000  0.05    0.28
Q19   1   0.2867  0.7578  0.4779  11.00000  0.05    0.27
Q20   1  -0.0197  1.0882  0.2551  11.00000  0.05    0.26
;
