# Supplementary material for: Bis{2-meth­oxy-6-[(E)-(4-methyl­benz­yl)imino­meth­yl]phenolato}palladium(II) chloro­form monosolvate
Source: Acta Crystallogr Sect E Struct Rep Online. 2014 Jul 2;70(Pt 8):m289–90. doi: 10.1107/S1600536814015025 (PMC4158526; doi:10.1107/S1600536814015025)
Supplement: Supplementary file 2 [file e-70-0m289-Isup2.hkl]

# 
# h,k,l, Fc-squared, Fo-squared, sigma(Fo-squared) and status flag 
# 
data_I
_shelx_title '  opd2m in C2/c    (100K)' 
_shelx_refln_list_code          4 
_shelx_F_calc_maximum      515.74 
_exptl_crystal_F_000      1496.00 
_reflns_d_resolution_high  0.6614 
 
loop_ 
 _symmetry_equiv_pos_as_xyz 
 'x, y, z' 
 '-x, y, -z+1/2' 
 'x+1/2, y+1/2, z' 
 '-x+1/2, y+1/2, -z+1/2' 
 '-x, -y, -z' 
 'x, -y, z-1/2' 
 '-x+1/2, -y+1/2, -z' 
 'x+1/2, -y+1/2, z-1/2' 
 
_cell_length_a    31.9861 
_cell_length_b     5.9668 
_cell_length_c    22.6135 
_cell_angle_alpha  90.000 
_cell_angle_beta  134.885 
_cell_angle_gamma  90.000 
 
_shelx_F_squared_multiplier     1.000 
 
loop_ 
 _refln_index_h 
 _refln_index_k 
 _refln_index_l 
 _refln_F_squared_calc 
 _refln_F_squared_meas 
 _refln_F_squared_sigma 
 _refln_observed_status 
   2   0   0    48998.68    50092.61    446.09 o 
   4   0   0    38285.33    38042.32    234.80 o 
   6   0   0     1717.17     1940.53     20.17 o 
   8   0   0      109.13       33.25      5.03 o 
  10   0   0     7447.40     7282.40     55.04 o 
  12   0   0     2629.32     2487.39     26.17 o 
  14   0   0       95.37       48.05      5.50 o 
  16   0   0    17260.45    18106.33    112.00 o 
  18   0   0    11717.90    12018.49     83.56 o 
  20   0   0    18541.98    18414.04    132.70 o 
  22   0   0     1308.82     1505.61     30.85 o 
  24   0   0     2422.43     2398.61     40.70 o 
  26   0   0     7798.74     7617.09     91.67 o 
  28   0   0     1664.60     1799.38     45.97 o 
  30   0   0      619.18      604.19     41.93 o 
  32   0   0     1756.99     1725.77     63.46 o 
  34   0   0      299.67      293.29     57.03 o 
   1   1   0    25635.51    25581.98    104.01 o 
   3   1   0    49377.63    50349.42    261.00 o 
   5   1   0    11097.61    11895.88     57.05 o 
   7   1   0     7130.43     7113.68     39.82 o 
   9   1   0    14691.29    16258.11     77.02 o 
  11   1   0     1447.77     1484.08     13.31 o 
  13   1   0     3283.76     3694.87     25.76 o 
  15   1   0       42.33       39.56      3.85 o 
  17   1   0     1155.17     1093.89     14.13 o 
  19   1   0       16.88       28.89      4.52 o 
  21   1   0      550.47      501.56     11.52 o 
  23   1   0      299.87      293.35     12.90 o 
  25   1   0        0.14        2.33      6.11 o 
  27   1   0        9.78        1.86      7.87 o 
  29   1   0       16.29       32.39     14.88 o 
  31   1   0        0.03       36.76     31.94 o 
  33   1   0        3.00      -16.88     15.05 o 
   0   2   0   142352.27   140262.48    953.18 o 
   2   2   0     7640.63     7119.58     37.10 o 
   4   2   0    23841.45    23827.26     97.89 o 
   6   2   0    43070.62    44529.43    199.09 o 
   8   2   0    16686.34    17284.12     94.70 o 
  10   2   0    21694.85    21268.96    101.33 o 
  12   2   0     7637.73     7433.58     61.23 o 
  14   2   0     1372.73     1073.03     13.45 o 
  16   2   0    11448.88    11375.58     61.80 o 
  18   2   0     2019.73     2074.94     22.86 o 
  20   2   0     1950.60     1834.35     22.50 o 
  22   2   0     2857.22     2962.25     31.82 o 
  24   2   0     1598.66     1529.31     26.51 o 
  26   2   0    11817.03    11740.45     94.32 o 
  28   2   0     1352.95     1320.47     44.59 o 
  30   2   0     1889.61     1880.28     51.10 o 
  32   2   0     2779.07     2940.76     96.08 o 
   1   3   0      172.12       77.01      4.63 o 
   3   3   0      800.83      850.76     10.81 o 
   5   3   0     2666.76     2836.93     18.48 o 
   7   3   0     4230.02     3904.68     24.49 o 
   9   3   0     9034.29     8682.97     43.92 o 
  11   3   0     1118.42     1106.02     13.88 o 
  13   3   0        5.90        4.76      2.70 o 
  15   3   0     2636.66     2476.48     26.24 o 
  17   3   0     3521.07     3345.19     35.79 o 
  19   3   0        9.03       11.04      5.36 o 
  21   3   0      437.09      481.20     19.63 o 
  23   3   0       33.62       26.54     10.42 o 
  25   3   0     1180.15     1166.41     32.06 o 
  27   3   0      139.53      133.07     28.24 o 
  29   3   0       47.39       38.04     13.41 o 
  31   3   0       36.08       44.18     13.21 o 
   0   4   0    18944.91    20246.20    131.20 o 
   2   4   0    21509.75    20990.03     96.31 o 
   4   4   0     6192.47     6061.63     37.88 o 
   6   4   0    24102.55    24149.79    116.32 o 
   8   4   0     9260.36     8909.33     46.12 o 
  10   4   0    15399.10    15549.59     78.85 o 
  12   4   0        8.07       18.32      4.44 o 
  14   4   0      140.88      144.93      9.02 o 
  16   4   0     3382.81     3459.20     44.22 o 
  18   4   0     8408.78     8083.90     74.97 o 
  20   4   0     2646.38     2648.16     42.73 o 
  22   4   0     5398.04     5348.31     73.10 o 
  24   4   0      681.58      667.91     22.82 o 
  26   4   0     4998.00     4898.85     79.55 o 
  28   4   0     1761.35     1758.19     49.27 o 
  30   4   0     1472.51     1540.29     49.06 o 
   1   5   0      849.34      731.80     11.95 o 
   3   5   0     5243.66     5354.30     37.78 o 
   5   5   0      141.06      131.77      6.51 o 
   7   5   0        0.28       -3.96      3.48 o 
   9   5   0       25.31       29.88      4.84 o 
  11   5   0     3272.04     3223.32     37.58 o 
  13   5   0     1121.19     1144.74     27.48 o 
  15   5   0      600.24      536.80     18.53 o 
  17   5   0     1658.19     1706.15     34.74 o 
  19   5   0      770.26      779.72     25.16 o 
  21   5   0        1.32        0.13      8.19 o 
  23   5   0       62.93       46.09     12.80 o 
  25   5   0      716.22      758.95     36.83 o 
  27   5   0       38.75       33.21     13.42 o 
   0   6   0     8171.42     8846.34     73.13 o 
   2   6   0     8993.82     8894.63     51.82 o 
   4   6   0     4781.66     4882.28     38.06 o 
   6   6   0     3187.66     3260.87     34.09 o 
   8   6   0     3658.34     3593.85     45.83 o 
  10   6   0     1387.51     1418.70     28.59 o 
  12   6   0     2379.77     2300.17     41.31 o 
  14   6   0     1877.38     1833.69     38.98 o 
  16   6   0     3000.47     3018.96     60.92 o 
  18   6   0     3164.99     3068.46     50.81 o 
  20   6   0     1249.07     1191.18     33.91 o 
  22   6   0     2703.74     2865.76     56.95 o 
  24   6   0     1307.28     1387.32     44.70 o 
   1   7   0      127.72      171.18     12.13 o 
   3   7   0      802.11      759.50     20.05 o 
   5   7   0      480.31      507.44     18.86 o 
   7   7   0       65.57       51.84      9.86 o 
   9   7   0       55.73       36.32      8.18 o 
  11   7   0       89.61      112.82     12.66 o 
  13   7   0       50.63       43.83      9.69 o 
  15   7   0      402.22      359.84     22.76 o 
  17   7   0      977.63      982.62     35.68 o 
  19   7   0      166.91      188.02     20.88 o 
  21   7   0       25.84       39.79     14.08 o 
   2   8   0     1797.03     1944.41     54.31 o 
   4   8   0     2269.26     2253.99     67.89 o 
   6   8   0      759.25      825.44     42.91 o 
   8   8   0     4758.72     4869.70     94.36 o 
  10   8   0      347.34      295.73     18.84 o 
  12   8   0     3111.15     3332.74     60.27 o 
  14   8   0      565.34      554.18     41.65 o 
   1   9   0       84.68      100.48     16.29 o 
 -35   1   1     1234.38     1217.13     55.66 o 
 -33   1   1     3352.90     3365.08     65.28 o 
 -31   1   1     5184.55     5135.35     67.07 o 
 -29   1   1     1759.66     1864.08     38.04 o 
 -27   1   1     4648.45     4586.41     50.89 o 
 -25   1   1       10.46       12.32      6.19 o 
 -23   1   1     4169.14     4409.63     38.43 o 
 -21   1   1    13521.78    13115.51     70.76 o 
 -19   1   1     2693.02     2864.60     24.19 o 
 -17   1   1    14960.61    14789.16     70.70 o 
 -15   1   1     7168.70     6935.31     39.79 o 
 -13   1   1    12126.19    12224.63     59.07 o 
 -11   1   1    35972.74    36042.50    153.80 o 
  -9   1   1     2165.03     2757.61     19.98 o 
  -7   1   1     5587.09     5706.98     36.24 o 
  -5   1   1    33433.62    34068.17    218.88 o 
  -3   1   1    15636.55    16584.67     64.56 o 
  -1   1   1    55258.58    55254.66    225.78 o 
   1   1   1     4758.02     4637.60     24.59 o 
   3   1   1   112085.35   111879.55    483.01 o 
   5   1   1   265986.50   256738.98   3128.36 o 
   7   1   1    24636.89    25518.86    111.57 o 
   9   1   1    46214.65    45974.71    193.26 o 
  11   1   1      274.77      198.19      6.96 o 
  13   1   1     2877.28     2700.13     21.23 o 
  15   1   1     8527.27     8471.68     46.14 o 
  17   1   1     2640.74     2668.93     22.93 o 
  19   1   1     2151.32     2082.60     21.82 o 
  21   1   1    12408.44    12530.71     83.36 o 
  23   1   1      516.25      534.33     17.74 o 
  25   1   1     5313.31     5299.43     59.24 o 
  27   1   1      985.60     1095.59     29.28 o 
  29   1   1     2073.51     2077.90     57.69 o 
  31   1   1     4521.88     4459.79     81.00 o 
  33   1   1     1002.65      927.96     39.93 o 
 -34   2   1       79.59       45.20     20.06 o 
 -32   2   1       39.33       57.44     27.28 o 
 -30   2   1      309.50      279.76     18.63 o 
 -28   2   1      437.77      493.35     24.55 o 
 -26   2   1      140.42      130.59     10.47 o 
 -24   2   1       28.97       20.72      6.05 o 
 -22   2   1      260.31      255.68     10.29 o 
 -20   2   1       63.50       50.75      5.38 o 
 -18   2   1     3767.56     3516.24     28.86 o 
 -16   2   1     1954.93     1850.77     18.72 o 
 -14   2   1      541.56      549.36      9.68 o 
 -12   2   1     1105.39     1216.09     14.85 o 
 -10   2   1     1497.66     1659.88     16.34 o 
  -8   2   1      211.78      173.80      5.82 o 
  -6   2   1     1319.65     1259.90     11.51 o 
  -4   2   1    14856.00    15024.73     64.73 o 
  -2   2   1     4503.64     4053.22     23.92 o 
   0   2   1      541.78      428.84      7.08 o 
   2   2   1     5871.79     6286.57     31.66 o 
   4   2   1     2100.05     2138.74     15.30 o 
   6   2   1     1971.80     2622.79     19.77 o 
   8   2   1     3495.42     4269.90     26.79 o 
  10   2   1     6056.74     6376.99     40.39 o 
  12   2   1      106.64      116.14      5.19 o 
  14   2   1     5530.05     5824.37     37.22 o 
  16   2   1      471.05      349.20      9.52 o 
  18   2   1      563.76      535.54     12.48 o 
  20   2   1     1397.73     1467.15     20.73 o 
  22   2   1     1579.27     1493.27     25.39 o 
  24   2   1      385.80      409.85     18.13 o 
  26   2   1      121.10      112.79     12.03 o 
  28   2   1       10.94       10.05      9.37 o 
  30   2   1      538.80      503.96     37.05 o 
  32   2   1       28.60       26.76     18.75 o 
 -33   3   1      791.10      785.13     34.72 o 
 -31   3   1     1016.73     1003.83     38.26 o 
 -29   3   1     1819.89     1820.10     51.93 o 
 -27   3   1     4683.32     4676.57     81.49 o 
 -25   3   1     2280.27     2342.65     44.19 o 
 -23   3   1     5127.59     5214.98     57.39 o 
 -21   3   1    19213.98    18013.48    177.01 o 
 -19   3   1     1614.52     1543.78     23.25 o 
 -17   3   1     5182.83     5488.48     45.29 o 
 -15   3   1       96.32       75.80      5.52 o 
 -13   3   1     7519.18     7582.33     46.72 o 
 -11   3   1     6654.80     6203.87     41.63 o 
  -9   3   1     5211.29     4665.46     29.51 o 
  -7   3   1     6851.97     6920.48     38.78 o 
  -5   3   1    25544.27    25174.45    107.37 o 
  -3   3   1    13325.76    13838.00     69.35 o 
  -1   3   1    81348.41    85160.54    376.96 o 
   1   3   1     4844.82     3982.80     26.33 o 
   3   3   1    39325.96    40212.47    163.69 o 
   5   3   1    28558.12    29370.77    119.82 o 
   7   3   1     6702.13     5989.38     33.68 o 
   9   3   1    13703.50    13286.41     63.34 o 
  11   3   1    16852.96    17000.98     84.52 o 
  13   3   1     7038.74     7178.42     48.43 o 
  15   3   1     7127.23     7387.40     55.30 o 
  17   3   1      348.03      236.72     11.77 o 
  19   3   1      468.00      510.60     23.05 o 
  21   3   1     4463.02     4564.99     56.69 o 
  23   3   1     4610.95     4523.10     76.57 o 
  25   3   1     4189.73     4083.19     62.28 o 
  27   3   1     2063.66     2005.68     49.46 o 
  29   3   1     1102.05     1107.69     35.68 o 
  31   3   1     2200.08     2089.22     54.08 o 
 -30   4   1        0.05       14.45     12.49 o 
 -28   4   1      285.33      240.96     27.77 o 
 -26   4   1        1.09       -0.69      8.29 o 
 -24   4   1       42.58       38.63      9.06 o 
 -22   4   1       69.85       52.79      9.08 o 
 -20   4   1     2708.63     2563.85     38.61 o 
 -18   4   1       83.71       42.04      6.79 o 
 -16   4   1     3077.25     3130.15     29.94 o 
 -14   4   1      194.90      149.57      8.83 o 
 -12   4   1    15457.93    14935.92     91.85 o 
 -10   4   1      264.93      237.70      6.89 o 
  -8   4   1     6244.23     6399.69     43.67 o 
  -6   4   1      258.12      266.35      7.58 o 
  -4   4   1     1198.13      981.88     12.31 o 
  -2   4   1     1295.74     1090.01     13.63 o 
   0   4   1     6542.90     6851.99     40.69 o 
   2   4   1      342.57      343.81      8.26 o 
   4   4   1       54.96       55.46      4.29 o 
   6   4   1      180.91      230.78      6.83 o 
   8   4   1     3859.22     3737.65     33.05 o 
  10   4   1     1717.57     1647.03     24.08 o 
  12   4   1        0.73       -6.55      5.39 o 
  14   4   1        0.37       -7.20      3.62 o 
  16   4   1      551.00      576.15     21.32 o 
  18   4   1        0.59       -6.01      6.94 o 
  20   4   1       14.60       10.90      9.03 o 
  22   4   1      488.63      518.28     22.15 o 
  24   4   1      616.48      641.78     28.06 o 
  26   4   1       38.12       49.77     12.65 o 
  28   4   1      255.48      314.21     27.83 o 
 -29   5   1     2050.77     2014.35     74.08 o 
 -27   5   1     2935.75     2939.04     77.46 o 
 -25   5   1      714.89      761.42     33.32 o 
 -23   5   1     2013.89     1989.56     50.24 o 
 -21   5   1     1811.61     1839.15     47.05 o 
 -19   5   1     1886.58     1853.80     38.51 o 
 -17   5   1     4139.32     4197.81     51.97 o 
 -15   5   1     4307.32     4113.74     48.80 o 
 -13   5   1    17060.80    16874.55    115.49 o 
 -11   5   1      646.70      756.13     16.12 o 
  -9   5   1     4744.35     4561.89     49.12 o 
  -7   5   1       51.43       71.07      5.45 o 
  -5   5   1     5366.86     5225.57     35.81 o 
  -3   5   1     7500.28     7185.32     45.41 o 
  -1   5   1    13645.71    14125.20     67.85 o 
   1   5   1     8695.81     8277.31     46.05 o 
   3   5   1    11234.80    11498.50     60.15 o 
   5   5   1    17456.77    17989.78     89.30 o 
   7   5   1     3658.45     3410.86     29.24 o 
   9   5   1     3224.32     3356.09     32.51 o 
  11   5   1     8862.40     8752.49     70.68 o 
  13   5   1     3129.54     2974.52     40.35 o 
  15   5   1     5661.86     5693.45     69.30 o 
  17   5   1     1151.83     1089.10     29.12 o 
  19   5   1      964.08      963.59     28.90 o 
  21   5   1     1150.60     1093.78     35.24 o 
  23   5   1     1750.74     1760.64     46.37 o 
  25   5   1     1808.07     1894.16     56.43 o 
  27   5   1     1252.96     1225.57     41.50 o 
 -26   6   1      864.80      786.52     36.13 o 
 -24   6   1       43.38       45.91     13.07 o 
 -22   6   1      277.71      229.40     19.09 o 
 -20   6   1        6.13        1.11      8.59 o 
 -18   6   1      241.98      234.28     14.87 o 
 -16   6   1        7.89       12.77     10.78 o 
 -14   6   1       49.10       32.36      9.34 o 
 -12   6   1     1134.52     1197.75     26.53 o 
 -10   6   1     1088.41     1077.79     19.61 o 
  -8   6   1      570.89      565.71     15.50 o 
  -6   6   1      206.71      221.78      9.70 o 
  -4   6   1      523.17      478.61     10.56 o 
  -2   6   1      544.50      574.63     14.82 o 
   0   6   1      160.85      159.22      7.53 o 
   2   6   1     2387.50     2333.30     23.30 o 
   4   6   1     1074.30     1049.42     18.49 o 
   6   6   1     1097.41      991.10     21.70 o 
   8   6   1     3389.21     3437.68     37.70 o 
  10   6   1      211.37      250.24     12.70 o 
  12   6   1        0.14       -4.26      8.57 o 
  14   6   1       77.15       62.75     10.25 o 
  16   6   1      788.63      849.28     22.68 o 
  18   6   1      209.99      169.96     15.96 o 
  20   6   1      190.49      217.81     18.71 o 
  22   6   1      102.92       86.29     15.94 o 
  24   6   1     1017.09     1103.69     40.79 o 
 -21   7   1      801.32      728.47     52.33 o 
 -19   7   1     3026.82     3152.13     66.29 o 
 -17   7   1     1020.50     1028.06     35.72 o 
 -15   7   1     1720.45     1693.68     42.34 o 
 -13   7   1     1658.50     1643.21     36.22 o 
 -11   7   1     1760.67     1746.10     39.38 o 
  -9   7   1     1342.40     1316.84     33.50 o 
  -7   7   1     2590.51     2601.97     47.81 o 
  -5   7   1     2261.91     2290.54     32.51 o 
  -3   7   1     6809.08     7025.11     63.99 o 
  -1   7   1      931.15      984.10     28.66 o 
   1   7   1     5920.28     6103.30     57.68 o 
   3   7   1     2549.20     2519.36     35.34 o 
   5   7   1     5602.37     5929.47     68.04 o 
   7   7   1     3056.19     2966.80     38.06 o 
   9   7   1     2729.12     2820.62     39.52 o 
  11   7   1      794.07      765.19     33.45 o 
  13   7   1     3050.65     3026.81     58.86 o 
  15   7   1      319.30      286.72     21.53 o 
  17   7   1     2407.04     2369.29     57.21 o 
  19   7   1      696.12      704.36     61.69 o 
 -16   8   1       28.89        8.93     10.00 o 
 -14   8   1       98.01       72.47     14.89 o 
 -12   8   1       23.42       33.11     13.72 o 
 -10   8   1       40.39       20.77      8.60 o 
  -8   8   1        4.85       -4.83     10.44 o 
  -6   8   1      140.56      171.09     24.44 o 
  -4   8   1       45.30       40.73     13.58 o 
  -2   8   1      620.30      624.60     29.87 o 
   2   8   1      169.81      186.43     18.79 o 
   4   8   1        0.03       -4.50      9.89 o 
   6   8   1        6.08       21.63     19.60 o 
   8   8   1        0.18       -5.83      7.64 o 
  10   8   1       83.17       76.30     14.50 o 
  12   8   1       20.91       21.38     10.31 o 
  14   8   1      413.18      442.61     26.31 o 
  -3   9   1     1339.22     1292.65     48.88 o 
   1   9   1     1812.24     1928.11     59.74 o 
 -36   0   2      309.60      271.57     57.03 o 
 -34   0   2     1483.08     1620.05    153.98 o 
 -32   0   2     2242.52     2265.88     48.29 o 
 -30   0   2     2139.61     2299.33     53.08 o 
 -28   0   2    10358.26    10243.88    101.98 o 
 -26   0   2     4449.88     4340.91     69.83 o 
 -24   0   2     3970.32     4127.01     53.92 o 
 -22   0   2    23088.39    21479.75    150.48 o 
 -20   0   2     5807.75     5828.16     53.67 o 
 -18   0   2    25844.74    26632.86    166.01 o 
 -16   0   2     8194.27     7806.06     60.37 o 
 -14   0   2    18242.90    19657.07    130.00 o 
 -12   0   2    18688.87    18246.78    120.25 o 
 -10   0   2     7737.65     7312.45     53.54 o 
  -8   0   2    16248.44    16187.10    109.52 o 
  -6   0   2     5833.98     5095.78     48.36 o 
  -4   0   2     5803.57     5840.57     57.63 o 
  -2   0   2    83287.92    78947.10   1662.75 o 
   0   0   2    13626.82    13875.99    108.59 o 
   2   0   2   182267.38   174451.14   1179.34 o 
   4   0   2    45387.38    45171.53    418.48 o 
   6   0   2     4905.03     4146.73     59.80 o 
   8   0   2    25449.54    24140.88    147.56 o 
  10   0   2    41222.19    41501.62    516.42 o 
  12   0   2     1634.21     1656.32     22.50 o 
  14   0   2    45433.35    45337.81    247.47 o 
  16   0   2     6170.60     6241.18     52.42 o 
  18   0   2     1420.27     1447.79     24.68 o 
  20   0   2     5175.57     5314.88     61.55 o 
  22   0   2     1370.13     1355.18     30.57 o 
  24   0   2     5992.43     5890.72     77.66 o 
  26   0   2     2985.54     3090.55     73.20 o 
  28   0   2        4.76        7.23      9.43 o 
  30   0   2     1540.38     1557.68     76.90 o 
  32   0   2       63.73       65.18     40.73 o 
 -35   1   2        7.32      -19.32     14.21 o 
 -33   1   2      507.50      444.25     28.13 o 
 -31   1   2        2.89        6.60      7.12 o 
 -29   1   2      635.32      635.34     20.96 o 
 -27   1   2      176.59      190.47     11.44 o 
 -25   1   2        6.48        1.92      5.32 o 
 -23   1   2       20.93       16.01      4.65 o 
 -21   1   2     2179.07     2045.25     21.30 o 
 -19   1   2        6.77        6.57      3.70 o 
 -17   1   2       95.04       84.99      5.04 o 
 -15   1   2       31.83        7.27      2.75 o 
 -13   1   2     1685.38     1532.64     14.21 o 
 -11   1   2     8667.04     9387.51     49.24 o 
  -9   1   2    10386.62    10648.70     59.18 o 
  -7   1   2      414.30      420.84      8.65 o 
  -5   1   2    33230.14    35570.39    189.14 o 
  -3   1   2      133.51      206.37      3.36 o 
  -1   1   2        3.25       -2.16      1.08 o 
   1   1   2     1989.65     1781.60     12.39 o 
   3   1   2     3078.99     3572.98     18.59 o 
   5   1   2    26688.89    27372.74    108.01 o 
   7   1   2     2142.50     2796.01     19.18 o 
   9   1   2     1014.92     1172.70     11.79 o 
  11   1   2     7000.42     8054.05     42.65 o 
  13   1   2     2134.64     2109.35     18.33 o 
  15   1   2      188.98      212.32      7.40 o 
  17   1   2     1668.90     1702.15     18.92 o 
  19   1   2      463.16      510.83     13.31 o 
  21   1   2      284.48      309.42     11.75 o 
  23   1   2        0.67       -5.67      6.83 o 
  25   1   2     1825.96     1788.37     36.05 o 
  27   1   2      290.35      280.58     19.52 o 
  29   1   2      259.62      273.34     22.93 o 
  31   1   2      183.80      144.65     21.27 o 
 -34   2   2     4479.18     4397.10     88.94 o 
 -32   2   2     1882.25     1834.50     50.67 o 
 -30   2   2     1545.48     1690.81     34.04 o 
 -28   2   2     4566.77     4547.04     52.23 o 
 -26   2   2     1391.42     1361.02     23.78 o 
 -24   2   2     3653.25     3810.65     38.68 o 
 -22   2   2     6441.13     6086.84     43.49 o 
 -20   2   2      129.69      168.72      7.74 o 
 -18   2   2    17793.12    17310.23     86.57 o 
 -16   2   2    13805.77    13373.37     68.24 o 
 -14   2   2     8107.37     7511.97     45.40 o 
 -12   2   2    16796.31    16535.21     82.49 o 
 -10   2   2     9344.11     8959.02     50.63 o 
  -8   2   2    19033.14    20058.84    108.22 o 
  -6   2   2    11786.13    11184.29     52.93 o 
  -4   2   2      251.67      162.33      4.73 o 
  -2   2   2    16177.17    16066.33     72.30 o 
   0   2   2    13556.83    13131.90     67.14 o 
   2   2   2    16561.39    16254.00     76.42 o 
   4   2   2    53365.20    53903.06    230.39 o 
   6   2   2     8584.02     7789.23     41.26 o 
   8   2   2   100494.68   101953.84    463.69 o 
  10   2   2    47906.38    48884.66    220.23 o 
  12   2   2     6523.94     6326.07     37.71 o 
  14   2   2    12457.19    11873.67     63.64 o 
  16   2   2      640.78      628.16     12.67 o 
  18   2   2     1994.79     1879.85     22.77 o 
  20   2   2     2256.84     2250.24     29.14 o 
  22   2   2       35.47       19.59      7.49 o 
  24   2   2     3139.44     3097.26     44.07 o 
  26   2   2     4868.82     4999.24     62.62 o 
  28   2   2     3542.87     3475.29     68.79 o 
  30   2   2     3566.97     3637.27     79.60 o 
 -33   3   2        0.15       11.95     14.21 o 
 -31   3   2      149.81      101.46     16.74 o 
 -29   3   2      363.04      334.31     23.38 o 
 -27   3   2      819.22      854.18     28.19 o 
 -25   3   2        5.99       14.53     11.30 o 
 -23   3   2        0.27       -7.49      5.63 o 
 -21   3   2      727.59      678.86     16.19 o 
 -19   3   2      535.01      437.17     14.30 o 
 -17   3   2      188.05      203.85     11.95 o 
 -15   3   2       87.84       79.20      5.56 o 
 -13   3   2     2025.56     1806.65     19.61 o 
 -11   3   2     7112.85     6940.62     41.01 o 
  -9   3   2     3093.21     3003.38     22.59 o 
  -7   3   2      288.00      284.82      6.82 o 
  -5   3   2     3135.32     3411.67     26.16 o 
  -3   3   2     1094.11      936.05     11.77 o 
  -1   3   2       46.77       20.32      2.81 o 
   1   3   2     1635.98     1519.29     14.46 o 
   3   3   2     3337.01     2950.84     18.53 o 
   5   3   2     7512.25     6886.19     34.92 o 
   7   3   2     5738.08     5749.88     36.37 o 
   9   3   2      184.94      228.70      9.27 o 
  11   3   2      209.92      277.57      8.09 o 
  13   3   2        2.95        4.14      3.60 o 
  15   3   2     2629.17     2637.20     32.52 o 
  17   3   2      734.97      726.58     19.22 o 
  19   3   2      108.71       86.25     10.23 o 
  21   3   2      138.95      106.51     10.71 o 
  23   3   2     1085.85     1047.54     30.55 o 
  25   3   2      291.66      310.58     20.76 o 
  27   3   2       89.77       78.77     13.49 o 
  29   3   2       53.60       46.29     18.73 o 
 -32   4   2     2599.17     2623.63     63.72 o 
 -30   4   2     1465.79     1501.84     42.83 o 
 -28   4   2      943.30      865.52     29.34 o 
 -26   4   2      877.64      843.91     25.15 o 
 -24   4   2     6060.11     6126.50     67.39 o 
 -22   4   2     4456.63     4259.43     55.78 o 
 -20   4   2     4710.18     4714.04     61.33 o 
 -18   4   2     5358.28     5270.72     49.62 o 
 -16   4   2     6363.34     6185.69     55.22 o 
 -14   4   2     2487.10     2364.70     27.32 o 
 -12   4   2     8560.07     8998.25     59.41 o 
 -10   4   2      191.67      179.69      6.10 o 
  -8   4   2    14903.96    15590.42     96.89 o 
  -6   4   2     8069.32     7988.51     47.93 o 
  -4   4   2    14243.57    13476.19     71.99 o 
  -2   4   2     3509.82     3482.55     25.93 o 
   0   4   2    14923.04    14216.09     69.52 o 
   2   4   2     2543.51     2530.93     20.00 o 
   4   4   2    34239.63    34703.27    147.72 o 
   6   4   2     8407.78     8031.85     42.62 o 
   8   4   2    31861.69    32494.93    186.89 o 
  10   4   2     2586.01     2612.17     29.09 o 
  12   4   2     4850.36     4537.46     51.00 o 
  14   4   2     2533.42     2359.43     60.00 o 
  16   4   2     5229.19     5136.89     56.68 o 
  18   4   2     3414.50     3303.66     45.92 o 
  20   4   2     4519.61     4430.87     56.35 o 
  22   4   2      528.72      534.29     21.24 o 
  24   4   2     2195.33     2299.59     46.32 o 
  26   4   2     1946.94     2054.58     50.06 o 
  28   4   2      465.22      370.01     28.60 o 
 -29   5   2      127.78      133.76     18.20 o 
 -27   5   2       24.74       21.18     10.74 o 
 -25   5   2      285.88      281.91     23.58 o 
 -23   5   2      345.13      345.39     21.60 o 
 -21   5   2     1792.31     1806.04     39.93 o 
 -19   5   2       24.30       16.52      8.12 o 
 -17   5   2     1145.05     1104.22     23.10 o 
 -15   5   2      810.78      785.70     27.80 o 
 -13   5   2        0.25       -0.54      4.33 o 
 -11   5   2     2117.33     2103.79     26.23 o 
  -9   5   2     2735.89     2707.40     27.98 o 
  -7   5   2     7614.38     7541.86     49.80 o 
  -5   5   2      137.66      149.19      6.81 o 
  -3   5   2     1349.58     1285.19     17.00 o 
  -1   5   2     7129.37     6974.78     41.05 o 
   1   5   2       13.92        4.97      2.99 o 
   3   5   2     1921.11     1915.18     19.32 o 
   5   5   2      123.87      103.32      6.49 o 
   7   5   2      757.99      800.74     16.12 o 
   9   5   2       90.77       76.26      7.28 o 
  11   5   2        0.94       -8.16      4.64 o 
  13   5   2     2249.78     2147.65     35.13 o 
  15   5   2     1423.05     1466.63     33.63 o 
  17   5   2      120.56      101.98     12.60 o 
  19   5   2       21.31       10.82      9.10 o 
  21   5   2       40.00       15.77     10.71 o 
  23   5   2      192.03      178.82     18.56 o 
  25   5   2      696.31      803.31     37.89 o 
 -26   6   2     1858.40     1944.93     53.10 o 
 -24   6   2     1805.70     1857.64     45.60 o 
 -22   6   2     1021.64      949.16     30.78 o 
 -20   6   2     2774.78     2876.24     49.87 o 
 -18   6   2     3921.63     3895.69     61.42 o 
 -16   6   2     2740.71     2572.37     46.12 o 
 -14   6   2     3024.04     3025.60     45.35 o 
 -12   6   2     1602.00     1666.22     30.18 o 
 -10   6   2     5411.68     5272.26     54.35 o 
  -8   6   2     6275.84     6446.52     50.88 o 
  -6   6   2     2025.04     2162.22     25.00 o 
  -4   6   2      917.08      927.67     13.87 o 
  -2   6   2     1071.35     1198.27     16.51 o 
   0   6   2     9553.05     9376.38     60.42 o 
   2   6   2     8062.48     8172.12     58.40 o 
   4   6   2     6583.78     6870.95     62.90 o 
   6   6   2     3423.12     3309.51     35.93 o 
   8   6   2     5806.34     5750.78     53.20 o 
  10   6   2     3205.74     3187.17     42.37 o 
  12   6   2     3755.01     3669.79     57.40 o 
  14   6   2     1221.59     1232.80     33.93 o 
  16   6   2     3052.96     2869.06     48.82 o 
  18   6   2     2789.05     2809.78     52.59 o 
  20   6   2     1872.18     1858.62     45.30 o 
  22   6   2     1053.25     1016.57     38.82 o 
 -23   7   2       13.60       13.64     12.41 o 
 -21   7   2       30.25       34.08     12.89 o 
 -19   7   2       52.88       39.93     12.97 o 
 -17   7   2      830.71      758.44     30.72 o 
 -15   7   2      474.64      442.29     24.75 o 
 -13   7   2       38.61       47.20     12.70 o 
 -11   7   2      118.09      117.20     10.63 o 
  -9   7   2      437.54      447.36     24.37 o 
  -7   7   2      403.87      462.90     16.02 o 
  -5   7   2     1258.24     1199.88     26.74 o 
  -3   7   2     1551.18     1501.37     28.62 o 
  -1   7   2      127.14      111.66     12.30 o 
   1   7   2      643.73      604.15     17.09 o 
   3   7   2      147.76      143.13     11.92 o 
   5   7   2      261.93      260.75     16.40 o 
   7   7   2     1140.53     1109.94     32.42 o 
   9   7   2        8.92       14.54      6.61 o 
  11   7   2       20.88        6.87      8.50 o 
  13   7   2      412.01      364.15     23.10 o 
  15   7   2      171.31      196.29     21.17 o 
  17   7   2      384.47      402.04     29.76 o 
  19   7   2        7.39        1.19     11.76 o 
 -16   8   2      774.24      718.64     32.24 o 
 -14   8   2     2954.19     3291.66     59.39 o 
 -12   8   2      159.74      158.10     14.31 o 
 -10   8   2     3116.60     3114.85     97.76 o 
  -8   8   2      387.93      404.63     32.59 o 
  -6   8   2     2452.26     2468.53     73.32 o 
  -4   8   2     2489.89     2634.18     70.61 o 
  -2   8   2     3017.04     2995.36     70.61 o 
   0   8   2     1659.91     1721.44     43.45 o 
   2   8   2     2047.45     2071.90     76.00 o 
   4   8   2      507.56      530.63     25.62 o 
   6   8   2     1959.68     2022.14     37.80 o 
   8   8   2     1196.21     1169.90     32.10 o 
  10   8   2     2976.90     2947.52     57.31 o 
  12   8   2     1766.10     1729.80     48.98 o 
  -3   9   2       21.75       19.01     13.58 o 
  -1   9   2      137.32      141.21     16.29 o 
 -35   1   3     4178.02     4366.29     97.56 o 
 -33   1   3     4537.21     4616.90     70.32 o 
 -31   1   3     1436.05     1543.23     32.20 o 
 -29   1   3     5403.21     5425.70     56.86 o 
 -27   1   3      870.41      847.48     18.25 o 
 -25   1   3     4883.72     5120.41     42.80 o 
 -23   1   3     8468.41     8073.39     50.48 o 
 -21   1   3     2789.03     2866.80     24.52 o 
 -19   1   3    12779.69    12505.59     62.54 o 
 -17   1   3     5839.79     5025.62     32.25 o 
 -15   1   3     1554.49     1747.47     16.16 o 
 -13   1   3    61986.09    62461.63    272.95 o 
 -11   1   3     1645.84     1397.96     15.37 o 
  -9   1   3    43312.93    43744.97    214.75 o 
  -7   1   3    23650.83    22710.63    129.86 o 
  -5   1   3    15218.84    15241.41     77.73 o 
  -3   1   3     7501.96     7508.96     39.11 o 
  -1   1   3     8042.86     7527.85     49.51 o 
   1   1   3      562.23      700.27     13.26 o 
   3   1   3   100051.32    99369.30    443.88 o 
   5   1   3    40656.50    43064.54    191.68 o 
   7   1   3    52744.80    53279.32    206.80 o 
   9   1   3    16531.16    16443.69     71.49 o 
  11   1   3     6150.73     5599.30     32.77 o 
  13   1   3    34847.48    34049.00    142.31 o 
  15   1   3     2183.27     2310.20     21.78 o 
  17   1   3     6698.34     6407.00     42.18 o 
  19   1   3    11857.74    11868.61     77.35 o 
  21   1   3     1611.20     1685.59     27.56 o 
  23   1   3     5289.43     5220.95     58.29 o 
  25   1   3      242.68      261.16     18.67 o 
  27   1   3       12.52       23.22     12.64 o 
  29   1   3     3765.52     3816.58     74.85 o 
 -36   2   3      369.24      342.76     59.03 o 
 -34   2   3       22.98       18.78     15.45 o 
 -32   2   3     1033.37     1161.32     29.51 o 
 -30   2   3       76.22       74.55     14.75 o 
 -28   2   3       29.20       39.67      7.13 o 
 -26   2   3      115.13       86.16      8.42 o 
 -24   2   3     1399.40     1340.45     19.47 o 
 -22   2   3      233.41      288.70      9.78 o 
 -20   2   3     1010.20     1030.73     15.35 o 
 -18   2   3      921.43      952.97     13.79 o 
 -16   2   3      577.43      613.12     10.84 o 
 -14   2   3     1255.46     1386.60     14.81 o 
 -12   2   3      177.85      121.91      5.61 o 
 -10   2   3       25.86        7.19      5.82 o 
  -8   2   3        6.29        0.74      2.13 o 
  -6   2   3    13154.45    13130.13     67.00 o 
  -4   2   3    25885.63    25881.70    128.62 o 
  -2   2   3     1026.55     1099.93      9.70 o 
   0   2   3     9335.95    10149.29     45.00 o 
   2   2   3     6906.46     7033.67     32.93 o 
   4   2   3      515.60      398.59      5.49 o 
   6   2   3     2878.34     3286.30     20.30 o 
   8   2   3      999.27     1078.92     12.06 o 
  10   2   3    11745.20    11765.38     58.84 o 
  12   2   3      184.36      133.49      6.27 o 
  14   2   3       30.00       47.74      5.17 o 
  16   2   3     9173.25     9007.74     69.60 o 
  18   2   3      405.84      472.92     13.15 o 
  20   2   3      366.03      332.33     14.59 o 
  22   2   3      321.52      322.50     15.22 o 
  24   2   3     1613.74     1635.23     32.24 o 
  26   2   3        8.92        9.66     10.17 o 
  28   2   3      322.13      324.25     29.17 o 
  30   2   3       71.15       39.51     34.21 o 
 -35   3   3     2334.00     2000.49    165.68 o 
 -33   3   3      844.86      811.50     34.81 o 
 -31   3   3     2137.82     2140.64     51.65 o 
 -29   3   3     5156.01     5127.86     71.37 o 
 -27   3   3     3774.80     4001.34     64.94 o 
 -25   3   3     5933.92     5791.78     61.73 o 
 -23   3   3     7958.81     7715.72     62.45 o 
 -21   3   3      214.66      285.81     11.73 o 
 -19   3   3    11832.27    11399.30     72.16 o 
 -17   3   3     2246.75     2129.28     23.64 o 
 -15   3   3     3677.22     3466.13     28.12 o 
 -13   3   3    10772.49    10847.28     64.81 o 
 -11   3   3     5170.47     4746.61     35.45 o 
  -9   3   3    10435.88     9542.08     56.71 o 
  -7   3   3    27922.85    28451.75    123.75 o 
  -5   3   3    23464.44    24415.15    116.83 o 
  -3   3   3    23167.89    24220.84    106.23 o 
  -1   3   3     2669.77     2331.71     18.84 o 
   1   3   3     6753.68     6456.03     35.83 o 
   3   3   3     7771.77     7263.47     35.26 o 
   5   3   3     7292.96     6414.30     32.29 o 
   7   3   3     6527.71     6733.62     33.69 o 
   9   3   3    17014.29    17086.65     92.68 o 
  11   3   3    11785.25    11871.71     74.47 o 
  13   3   3    55046.19    54438.74    293.31 o 
  15   3   3     7715.04     7646.01     67.88 o 
  17   3   3     1322.15     1396.71     29.09 o 
  19   3   3      904.61      881.51     27.05 o 
  21   3   3      368.68      337.10     18.58 o 
  23   3   3     1740.50     1721.18     40.00 o 
  25   3   3     2333.95     2368.44     54.19 o 
  27   3   3      455.87      435.68     26.18 o 
  29   3   3     3156.48     3040.72     73.85 o 
 -32   4   3      613.62      652.75     33.60 o 
 -30   4   3     1163.19     1229.58     38.79 o 
 -28   4   3       32.20       18.37      9.98 o 
 -26   4   3        9.31       12.41      7.87 o 
 -24   4   3       10.71        4.43      6.46 o 
 -22   4   3     2215.98     2237.12     33.67 o 
 -20   4   3      413.28      358.20     12.93 o 
 -18   4   3      934.83      942.90     16.19 o 
 -16   4   3      384.25      403.68     12.16 o 
 -14   4   3       68.56      102.29      7.27 o 
 -12   4   3      159.07      155.46      7.17 o 
 -10   4   3    10728.24    10564.20     56.07 o 
  -8   4   3      702.69      824.27     13.34 o 
  -6   4   3       98.42       48.66      4.07 o 
  -4   4   3       89.76       39.52      4.64 o 
  -2   4   3       39.85       39.64      3.85 o 
   0   4   3      205.02      223.78      5.84 o 
   2   4   3     1057.82      951.93     11.35 o 
   4   4   3     5942.54     5694.51     34.64 o 
   6   4   3      107.41      149.44      6.20 o 
   8   4   3     2146.04     2069.84     23.65 o 
  10   4   3       12.19        7.17      4.18 o 
  12   4   3     1665.95     1505.61     25.04 o 
  14   4   3     1001.17      871.57     21.94 o 
  16   4   3       26.83       22.14      7.07 o 
  18   4   3        6.59        6.13     11.60 o 
  20   4   3     1515.44     1543.03     34.24 o 
  22   4   3      574.67      544.34     24.16 o 
  24   4   3      311.30      320.23     23.58 o 
  26   4   3      106.92       84.79     18.25 o 
 -31   5   3     4177.14     4515.43     86.21 o 
 -29   5   3     1243.18     1111.19     42.10 o 
 -27   5   3     1807.93     1964.43     59.96 o 
 -25   5   3     1224.39     1239.01     40.40 o 
 -23   5   3     1398.71     1387.84     36.32 o 
 -21   5   3     1359.32     1366.38     33.69 o 
 -19   5   3     3966.12     3808.93     48.09 o 
 -17   5   3     5637.04     5713.21     56.15 o 
 -15   5   3     5127.37     5196.82     53.16 o 
 -13   5   3    13011.03    13173.72     89.32 o 
 -11   5   3     9203.04     9119.22     62.58 o 
  -9   5   3     1253.57     1250.76     18.28 o 
  -7   5   3     1814.48     1888.67     21.97 o 
  -5   5   3     1292.58     1171.49     15.26 o 
  -3   5   3     8352.22     8627.92     51.07 o 
  -1   5   3     3546.41     3657.62     27.16 o 
   1   5   3    10144.45    10256.64     52.92 o 
   3   5   3     6339.76     6684.75     50.11 o 
   5   5   3     6806.02     6440.45     52.60 o 
   7   5   3    11944.17    11851.20     83.19 o 
   9   5   3     5588.27     5561.31     47.15 o 
  11   5   3     5263.35     5067.56     52.41 o 
  13   5   3     6942.36     6923.36     71.51 o 
  15   5   3     2091.10     1960.78     38.73 o 
  17   5   3     1531.86     1447.57     49.46 o 
  19   5   3     1066.46     1118.91     35.67 o 
  21   5   3     4233.58     4111.19     72.66 o 
  23   5   3      725.25      699.37     37.08 o 
  25   5   3     2605.22     2577.44     94.80 o 
 -28   6   3      175.20      146.87     20.77 o 
 -26   6   3        0.06       -0.18      9.97 o 
 -24   6   3      185.68      129.89     16.37 o 
 -22   6   3      273.64      294.27     20.10 o 
 -20   6   3      150.20      130.73     12.31 o 
 -18   6   3      766.19      822.34     27.16 o 
 -16   6   3      742.47      808.84     25.82 o 
 -14   6   3      406.92      392.93     20.79 o 
 -12   6   3     2144.77     2112.65     29.87 o 
 -10   6   3      592.35      577.41     16.19 o 
  -8   6   3      334.45      308.25     11.22 o 
  -6   6   3        0.03       -4.18      3.81 o 
  -4   6   3     1938.28     1983.01     21.10 o 
  -2   6   3      792.12      887.80     21.90 o 
   0   6   3      247.58      197.74     10.05 o 
   2   6   3      857.33      810.94     18.48 o 
   4   6   3     5118.39     5357.91     48.30 o 
   6   6   3     2213.45     2238.23     30.07 o 
   8   6   3       81.38       70.99      7.80 o 
  10   6   3       35.38       22.80      8.02 o 
  12   6   3       94.53       97.82     13.31 o 
  14   6   3      287.53      306.93     22.53 o 
  16   6   3       16.31        7.35      8.84 o 
  18   6   3      274.84      219.31     19.62 o 
  20   6   3       39.97       38.72     13.66 o 
  22   6   3       99.37       93.14     16.63 o 
 -23   7   3      587.37      537.85     32.99 o 
 -21   7   3     3282.55     3438.45     70.05 o 
 -19   7   3     1736.81     1672.59     44.72 o 
 -17   7   3     2435.84     2488.56     52.21 o 
 -15   7   3     1724.88     1727.88     36.88 o 
 -13   7   3     2530.33     2498.98     41.48 o 
 -11   7   3     1006.83      964.74     30.31 o 
  -9   7   3     4160.39     4411.55     56.16 o 
  -7   7   3      286.26      328.94     17.27 o 
  -5   7   3     6768.64     6952.36     67.45 o 
  -3   7   3     1443.42     1461.95     26.16 o 
  -1   7   3     5439.36     5392.54     51.57 o 
   1   7   3     1092.52     1097.73     22.46 o 
   3   7   3     3400.22     3562.39     42.21 o 
   5   7   3     3361.98     3279.28     41.96 o 
   7   7   3     3036.30     3058.33     42.18 o 
   9   7   3     1096.57     1061.70     25.99 o 
  11   7   3     2802.79     2804.32     57.40 o 
  13   7   3      638.26      606.17     31.97 o 
  15   7   3     2917.64     3049.86     66.26 o 
  17   7   3     1587.97     1539.10     52.79 o 
 -18   8   3        1.75        1.12     10.06 o 
 -16   8   3       42.54       41.14     12.03 o 
 -14   8   3      134.69      115.69     14.98 o 
 -12   8   3      130.20      122.42     13.56 o 
 -10   8   3      296.72      293.29     32.59 o 
  -8   8   3      183.72      228.11     27.16 o 
  -6   8   3        4.86      -13.58     10.86 o 
  -4   8   3      908.14      893.04     62.46 o 
  -2   8   3        3.72       10.87     11.41 o 
   0   8   3      232.76      283.81     18.71 o 
   2   8   3       40.08       23.63     10.32 o 
   4   8   3      548.70      590.79     28.39 o 
   6   8   3        1.13      -17.47      8.73 o 
   8   8   3       50.79       36.38     11.50 o 
  10   8   3      166.61      142.61     18.40 o 
  12   8   3        6.37      -10.20      9.19 o 
 -38   0   4     1099.04     1099.84     92.33 o 
 -36   0   4     4493.94     4545.71    106.29 o 
 -34   0   4     3396.99     3440.54     93.23 o 
 -32   0   4     1431.13     1487.23     57.62 o 
 -30   0   4     8597.88     8860.33     93.35 o 
 -28   0   4     7425.49     7377.06     80.75 o 
 -26   0   4    21343.91    21687.73    169.37 o 
 -24   0   4     7657.51     7521.46     70.22 o 
 -22   0   4      887.14      983.94     18.99 o 
 -20   0   4     7617.69     7272.37     56.90 o 
 -18   0   4     2104.59     1574.09     22.51 o 
 -16   0   4     7399.76     7822.82     62.44 o 
 -14   0   4    17789.57    16885.55    112.60 o 
 -12   0   4     5074.18     4564.90     45.40 o 
 -10   0   4     6853.98     7282.85     61.42 o 
  -8   0   4   229145.73   217339.77   1852.82 o 
  -6   0   4     8276.37     8199.45     59.88 o 
  -4   0   4    13242.68    13271.47     89.21 o 
  -2   0   4     8130.31     7498.25     51.95 o 
   0   0   4    37633.40    38243.79    214.52 o 
   2   0   4    17196.61    17313.09     91.34 o 
   4   0   4     1779.96     1465.11     15.08 o 
   6   0   4      643.63      490.89     17.62 o 
   8   0   4    54349.12    56177.73    359.24 o 
  10   0   4     5606.19     5554.02     47.33 o 
  12   0   4    73159.94    72668.45    382.51 o 
  14   0   4       15.54        7.73      4.85 o 
  16   0   4    12795.66    12483.30     99.11 o 
  18   0   4    15387.53    15158.44    125.41 o 
  20   0   4     1403.59     1479.40     41.49 o 
  22   0   4     4533.76     4414.96     64.93 o 
  24   0   4     2505.77     2449.94    104.14 o 
  26   0   4     1885.26     1907.56     56.79 o 
  28   0   4     1880.34     1637.54    105.91 o 
  30   0   4        7.54       21.73     38.02 o 
 -37   1   4      132.25       84.29     18.96 o 
 -35   1   4        0.26      -23.17     13.75 o 
 -33   1   4        7.22        4.36     10.01 o 
 -31   1   4     1028.46     1081.83     26.89 o 
 -29   1   4        6.22       12.24      6.39 o 
 -27   1   4      105.28       88.18      8.36 o 
 -25   1   4     3265.44     3346.67     31.52 o 
 -23   1   4     1925.18     1894.53     20.65 o 
 -21   1   4       44.31       41.80      4.57 o 
 -19   1   4      917.23      932.02     12.59 o 
 -17   1   4       72.99       85.98      4.53 o 
 -15   1   4     1307.54     1213.75     12.47 o 
 -13   1   4        6.32       12.98      2.69 o 
 -11   1   4      790.46      881.41     10.80 o 
  -9   1   4       90.85       43.14      4.48 o 
  -7   1   4       70.39       58.62      5.48 o 
  -5   1   4    26619.21    28485.48    155.30 o 
  -3   1   4     3135.90     3579.61     21.40 o 
  -1   1   4     2755.54     2525.91     22.06 o 
   1   1   4    17520.05    17789.27     77.35 o 
   3   1   4     4042.08     4473.17     21.00 o 
   5   1   4     5057.41     5361.40     26.99 o 
   7   1   4      103.64      101.67      3.96 o 
   9   1   4       30.57       48.01      3.58 o 
  11   1   4      441.10      377.94      8.30 o 
  13   1   4     1303.62     1145.64     14.23 o 
  15   1   4      270.27      297.13      9.11 o 
  17   1   4      738.66      685.56     14.80 o 
  19   1   4       46.28       44.05      7.50 o 
  21   1   4      825.83      777.26     23.86 o 
  23   1   4      197.50      175.00     16.02 o 
  25   1   4        5.95        0.90     10.97 o 
  27   1   4      492.22      527.95     50.03 o 
  29   1   4       93.60       63.91     17.69 o 
 -36   2   4     2639.30     2571.77    112.67 o 
 -34   2   4     3483.35     3551.55     64.39 o 
 -32   2   4     2720.68     2862.97     48.79 o 
 -30   2   4     4908.47     4877.87     51.23 o 
 -28   2   4     1561.86     1589.25     25.78 o 
 -26   2   4     3806.64     3902.13     39.89 o 
 -24   2   4     5727.45     5815.46     42.89 o 
 -22   2   4     3659.09     3683.01     31.00 o 
 -20   2   4    12690.46    12647.24     68.51 o 
 -18   2   4    12115.38    11772.81     62.60 o 
 -16   2   4     2047.96     2049.02     19.12 o 
 -14   2   4    31760.44    31498.34    199.97 o 
 -12   2   4      350.14      175.30      9.26 o 
 -10   2   4     9910.59     9686.89     57.03 o 
  -8   2   4    31979.72    31510.43    156.04 o 
  -6   2   4     1115.71      808.87      9.42 o 
  -4   2   4    35459.07    35850.02    154.11 o 
  -2   2   4    21034.35    20948.78     88.64 o 
   0   2   4    31476.84    32114.39    140.27 o 
   2   2   4    19778.38    20028.22     94.15 o 
   4   2   4     1343.79      987.47      9.76 o 
   6   2   4     9546.70     9642.32     43.65 o 
   8   2   4    25130.62    25018.45    101.27 o 
  10   2   4    12153.96    12009.76     60.48 o 
  12   2   4    24884.15    24687.50    120.21 o 
  14   2   4     2786.06     2884.39     27.12 o 
  16   2   4    10531.46     9781.17     68.13 o 
  18   2   4    12619.98    12666.25     88.42 o 
  20   2   4      999.24     1007.71     23.00 o 
  22   2   4     1476.06     1496.82     30.79 o 
  24   2   4     1778.33     1912.78     35.57 o 
  26   2   4     1249.05     1123.87     42.32 o 
  28   2   4     3148.97     3175.46     83.35 o 
 -35   3   4        1.08        5.74     10.90 o 
 -33   3   4        9.03       17.52     11.29 o 
 -31   3   4      230.79      210.32     19.88 o 
 -29   3   4      853.34      895.61     32.12 o 
 -27   3   4        5.97        2.80      5.94 o 
 -25   3   4        8.84        1.54      5.15 o 
 -23   3   4      112.52      154.48      9.54 o 
 -21   3   4      244.69      276.11     10.74 o 
 -19   3   4      211.48      190.62      8.78 o 
 -17   3   4     1534.12     1520.32     19.53 o 
 -15   3   4     3278.88     3159.77     26.07 o 
 -13   3   4     4463.99     4555.13     43.27 o 
 -11   3   4      666.01      692.58     11.36 o 
  -9   3   4     1219.47     1249.47     16.30 o 
  -7   3   4      140.44      219.66      5.60 o 
  -5   3   4     3652.00     3978.43     29.58 o 
  -3   3   4     3149.17     3810.85     26.44 o 
  -1   3   4      356.54      352.34      6.03 o 
   1   3   4     7759.87     7435.88     35.79 o 
   3   3   4     3477.26     3666.42     19.74 o 
   5   3   4     9492.30     9683.09     47.38 o 
   7   3   4     1448.09     1372.22     15.20 o 
   9   3   4      680.68      460.70      9.88 o 
  11   3   4      127.25      118.75      8.28 o 
  13   3   4     1548.05     1494.03     26.17 o 
  15   3   4      835.67      894.00     23.02 o 
  17   3   4      208.47      152.43     15.34 o 
  19   3   4      100.51       67.22      9.52 o 
  21   3   4     2058.33     1839.72     40.38 o 
  23   3   4      124.62      114.88     14.40 o 
  25   3   4        0.16        8.55     14.98 o 
  27   3   4      207.02      205.61     21.21 o 
 -34   4   4     2665.32     2613.33     64.28 o 
 -32   4   4     1617.29     1721.23     45.84 o 
 -30   4   4     3899.74     3752.05     60.44 o 
 -28   4   4     2198.21     2222.06     40.07 o 
 -26   4   4     5237.15     5111.37     57.60 o 
 -24   4   4     2695.79     2633.62     45.16 o 
 -22   4   4     4618.28     4845.33     47.86 o 
 -20   4   4     3175.81     3122.02     36.48 o 
 -18   4   4     8252.34     8233.66     63.38 o 
 -16   4   4     1518.76     1448.64     21.56 o 
 -14   4   4     8241.33     8078.10     56.27 o 
 -12   4   4      343.29      342.65      9.03 o 
 -10   4   4    23617.46    23642.57    120.08 o 
  -8   4   4    12307.90    13124.68     73.24 o 
  -6   4   4    15453.02    14697.83     78.66 o 
  -4   4   4     5616.92     5662.65     35.20 o 
  -2   4   4    11176.75    11165.57     56.15 o 
   0   4   4     5876.14     5589.65     31.40 o 
   2   4   4    18811.99    19538.97     88.12 o 
   4   4   4     1176.82     1075.84     14.74 o 
   6   4   4     2786.94     2847.41     29.44 o 
   8   4   4     5687.26     5727.92     62.10 o 
  10   4   4    10838.05    10071.41     81.08 o 
  12   4   4     4518.30     4539.46     51.86 o 
  14   4   4     4807.26     4876.35     53.40 o 
  16   4   4     6660.83     6447.84     69.81 o 
  18   4   4    13582.41    13557.55    176.81 o 
  20   4   4     3355.55     3211.63     49.33 o 
  22   4   4     1592.59     1677.60     40.15 o 
  24   4   4       30.42       45.07     12.37 o 
  26   4   4      168.43      141.08     20.35 o 
 -31   5   4      327.85      386.54     49.78 o 
 -29   5   4      145.53      136.30     28.68 o 
 -27   5   4      307.95      306.56     25.11 o 
 -25   5   4      263.36      293.20     20.09 o 
 -23   5   4      635.04      581.70     23.78 o 
 -21   5   4      890.99      907.29     25.54 o 
 -19   5   4      347.53      339.30     15.27 o 
 -17   5   4     1102.40     1163.27     21.30 o 
 -15   5   4      544.84      498.98     12.98 o 
 -13   5   4      127.40      106.13      7.21 o 
 -11   5   4      265.03      207.58     10.27 o 
  -9   5   4     1026.76      997.24     16.92 o 
  -7   5   4      762.30      779.67     13.88 o 
  -5   5   4     6379.81     6526.73     43.87 o 
  -3   5   4      496.46      487.75     10.44 o 
  -1   5   4      746.12      683.29     10.24 o 
   1   5   4      195.71      238.87      8.47 o 
   3   5   4     2498.27     2387.46     27.18 o 
   5   5   4      123.24       90.71      7.68 o 
   7   5   4      947.98      850.39     18.59 o 
   9   5   4      763.57      755.28     16.69 o 
  11   5   4     1460.66     1498.13     27.79 o 
  13   5   4      574.41      597.04     22.59 o 
  15   5   4      139.92      117.66     12.35 o 
  17   5   4      147.61      117.89     13.80 o 
  19   5   4      116.15      101.75     15.77 o 
  21   5   4       76.38       68.40     11.15 o 
  23   5   4      584.16      582.78     47.82 o 
 -28   6   4     1252.40     1329.30     44.20 o 
 -26   6   4     2355.74     2344.91     51.68 o 
 -24   6   4     2036.68     2095.86     46.12 o 
 -22   6   4     2377.42     2500.02     47.07 o 
 -20   6   4      792.49      720.19     21.30 o 
 -18   6   4      799.93      762.74     25.54 o 
 -16   6   4     3450.48     3456.37     43.01 o 
 -14   6   4     6326.26     6286.49     59.75 o 
 -12   6   4     4586.90     4704.32     44.64 o 
 -10   6   4     8152.61     8260.50     66.06 o 
  -8   6   4     3195.12     3380.02     32.75 o 
  -6   6   4     4754.35     4683.11     37.02 o 
  -4   6   4     1483.73     1478.33     21.41 o 
  -2   6   4      537.46      561.34     11.68 o 
   0   6   4     2067.63     2063.99     25.00 o 
   2   6   4     3114.77     3205.21     33.86 o 
   4   6   4    10558.19    10478.14     78.35 o 
   6   6   4     6008.12     5926.56     55.29 o 
   8   6   4     5622.73     5853.11     62.35 o 
  10   6   4     2881.52     2659.34     44.42 o 
  12   6   4      952.15      951.13     30.60 o 
  14   6   4     2471.12     2412.97     44.36 o 
  16   6   4     2224.34     2203.22     46.70 o 
  18   6   4     1830.00     1851.17     45.18 o 
  20   6   4     1159.07     1107.87     45.08 o 
 -25   7   4      150.39      157.66     21.99 o 
 -23   7   4      282.28      288.34     24.67 o 
 -21   7   4       27.79       17.40     11.64 o 
 -19   7   4      208.86      155.97     18.76 o 
 -17   7   4       10.18        1.12      7.57 o 
 -15   7   4        0.20        0.11      6.23 o 
 -13   7   4        3.37        7.80      6.23 o 
 -11   7   4       23.94       13.08      7.92 o 
  -9   7   4      164.87      114.24     19.26 o 
  -7   7   4      594.11      628.95     19.45 o 
  -5   7   4     1163.07     1081.93     24.17 o 
  -3   7   4      795.80      713.59     21.95 o 
  -1   7   4     1074.99      931.17     20.35 o 
   1   7   4     2132.69     2189.34     30.60 o 
   3   7   4      641.37      558.76     17.42 o 
   5   7   4        8.05        8.06      6.81 o 
   7   7   4       38.44       42.76      8.35 o 
   9   7   4     3171.62     3356.15     62.36 o 
  11   7   4       56.04       28.98     20.25 o 
  13   7   4        1.70      -12.08      9.71 o 
  15   7   4       28.82       21.06     13.50 o 
  17   7   4       27.18       17.10     12.33 o 
 -18   8   4      556.38      545.07     48.46 o 
 -16   8   4     1975.49     2129.63     57.03 o 
 -14   8   4     1028.40     1041.09     33.66 o 
 -12   8   4     2814.80     2767.25     95.05 o 
 -10   8   4     1036.38     1097.12     54.31 o 
  -8   8   4     2287.26     2229.55     73.32 o 
  -6   8   4     2183.13     2154.11     59.94 o 
  -4   8   4     2134.20     2264.04     43.37 o 
  -2   8   4      710.62      711.20     28.54 o 
   0   8   4     5361.34     5755.73     68.35 o 
   2   8   4      254.53      236.17     14.80 o 
   4   8   4     1967.33     2022.37     38.93 o 
   6   8   4      215.20      178.27     15.19 o 
   8   8   4     1435.85     1455.41     40.39 o 
  10   8   4     2398.03     2420.87     59.71 o 
 -37   1   5     2414.47     2667.73     53.80 o 
 -35   1   5     4499.60     4519.36     66.39 o 
 -33   1   5      981.40     1029.60     27.16 o 
 -31   1   5    10851.81    10694.78     93.55 o 
 -29   1   5     3986.10     3856.48     39.51 o 
 -27   1   5     5269.60     5551.86     47.21 o 
 -25   1   5     6588.40     6385.08     44.96 o 
 -23   1   5    10867.22    10898.14     60.55 o 
 -21   1   5    14057.33    15080.75     73.41 o 
 -19   1   5    20100.56    19963.59     92.72 o 
 -17   1   5       53.58       56.37      6.32 o 
 -15   1   5     9617.16     8553.82     45.44 o 
 -13   1   5      340.52      173.69      6.20 o 
 -11   1   5    30466.17    31672.14    156.98 o 
  -9   1   5    37007.13    37037.53    179.23 o 
  -7   1   5     8310.75     9331.30    138.48 o 
  -5   1   5    80675.69    81495.20    486.63 o 
  -3   1   5    33393.67    32891.11    162.62 o 
  -1   1   5    12259.00    12012.05     65.16 o 
   1   1   5    54195.88    54155.07    185.90 o 
   3   1   5     3738.07     3244.25     16.70 o 
   5   1   5    23127.45    24129.53     95.34 o 
   7   1   5    22547.04    22879.26     92.32 o 
   9   1   5     1414.87     1270.30     12.43 o 
  11   1   5     5778.67     5581.90     34.44 o 
  13   1   5     7788.46     7694.16     45.88 o 
  15   1   5    10705.56    10420.37     61.81 o 
  17   1   5    14136.05    14037.60    144.32 o 
  19   1   5     2396.60     2470.52     35.05 o 
  21   1   5    10503.90    10462.44    112.45 o 
  23   1   5     3121.82     3124.35     55.70 o 
  25   1   5      754.95      847.00     41.19 o 
  27   1   5     1486.84     1525.97     48.34 o 
 -38   2   5        5.76       -5.81     18.02 o 
 -36   2   5      196.42      173.87     21.86 o 
 -34   2   5        1.06      -12.11     11.52 o 
 -32   2   5      112.31       91.40     11.91 o 
 -30   2   5        6.56        9.90      7.18 o 
 -28   2   5      217.76      206.81     11.50 o 
 -26   2   5     1762.86     1689.62     22.04 o 
 -24   2   5      590.87      616.94     13.27 o 
 -22   2   5      693.88      786.17     13.90 o 
 -20   2   5      349.94      389.96      9.92 o 
 -18   2   5     3343.10     3499.77     26.52 o 
 -16   2   5     1072.01     1184.24     14.53 o 
 -14   2   5     1464.54     1560.67     15.92 o 
 -12   2   5      298.97      412.91      8.34 o 
 -10   2   5     5282.32     5368.11     38.72 o 
  -8   2   5     9882.14     9936.68     78.21 o 
  -6   2   5     1271.56     1255.15     12.42 o 
  -4   2   5    12770.44    14029.36     61.82 o 
  -2   2   5     4919.59     5492.15     31.11 o 
   0   2   5     3550.14     3942.56     36.53 o 
   2   2   5       88.75       43.37      3.56 o 
   4   2   5     2452.54     2915.89     21.40 o 
   6   2   5     1050.36      900.37     11.64 o 
   8   2   5     2753.61     2817.93     18.50 o 
  10   2   5       56.54       23.18      3.89 o 
  12   2   5     1151.32     1252.21     17.00 o 
  14   2   5      116.71      170.44      9.19 o 
  16   2   5      320.80      342.33     12.73 o 
  18   2   5      122.77      154.42     11.21 o 
  20   2   5       43.12       48.36      8.34 o 
  22   2   5       58.27       50.71      9.18 o 
  24   2   5       98.57       22.28     15.82 o 
  26   2   5      147.67      117.68     27.79 o 
  28   2   5       90.28       93.81     23.18 o 
 -35   3   5     2917.24     2977.09     71.28 o 
 -33   3   5     2251.24     2390.01     54.92 o 
 -31   3   5     5272.44     5163.93     67.23 o 
 -29   3   5     5090.80     4847.12    124.03 o 
 -27   3   5     7939.94     7811.59     97.25 o 
 -25   3   5     5994.22     5983.60     59.54 o 
 -23   3   5     2253.56     2233.51     27.64 o 
 -21   3   5     8116.84     7993.62     57.16 o 
 -19   3   5     1889.76     1866.87     22.64 o 
 -17   3   5     4936.19     5086.88     38.87 o 
 -15   3   5     9152.72     9207.65     56.10 o 
 -13   3   5    11331.50    10935.72     59.33 o 
 -11   3   5     5008.19     4761.75     35.01 o 
  -9   3   5    20800.23    20691.30    107.96 o 
  -7   3   5     1093.41     1681.86     16.72 o 
  -5   3   5    34293.88    34939.79    151.71 o 
  -3   3   5    24737.70    26780.61    135.66 o 
  -1   3   5    19688.58    19817.22     79.45 o 
   1   3   5     7982.30     7594.12     34.31 o 
   3   3   5     5629.49     5495.14     29.41 o 
   5   3   5     5102.17     4843.28     31.76 o 
   7   3   5    12812.86    12814.26     71.30 o 
   9   3   5      442.24      321.46     10.75 o 
  11   3   5    11947.50    12165.67     91.62 o 
  13   3   5     6330.56     6437.41     92.25 o 
  15   3   5    14573.74    14011.23    112.39 o 
  17   3   5     9063.41     8940.09     81.27 o 
  19   3   5      572.07      561.49     21.45 o 
  21   3   5     3191.15     3251.52     55.42 o 
  23   3   5     2199.69     2140.75     47.05 o 
  25   3   5     1355.64     1340.52     38.81 o 
 -34   4   5       16.79       15.44     13.31 o 
 -32   4   5      318.38      350.47     25.54 o 
 -30   4   5       22.55       52.61     16.60 o 
 -28   4   5       86.34       65.87      9.57 o 
 -26   4   5        0.11        1.13      6.95 o 
 -24   4   5     1357.54     1456.60     25.66 o 
 -22   4   5       63.08       72.73      8.24 o 
 -20   4   5       12.04        3.29      3.80 o 
 -18   4   5     1290.44     1296.10     21.20 o 
 -16   4   5      972.65      950.75     16.61 o 
 -14   4   5       19.91       39.18      4.42 o 
 -12   4   5      193.91      181.82      6.94 o 
 -10   4   5      549.51      564.63     14.20 o 
  -8   4   5     3188.97     3265.56     29.13 o 
  -6   4   5      819.65      729.76     11.45 o 
  -4   4   5       38.42       18.73      3.33 o 
  -2   4   5      115.58      106.68      4.17 o 
   0   4   5     4384.51     4339.56     26.47 o 
   2   4   5     3520.96     3381.68     21.07 o 
   4   4   5     5663.87     5654.84     42.92 o 
   6   4   5      217.24      244.76      9.96 o 
   8   4   5      271.37      245.51      8.72 o 
  10   4   5     1774.24     1778.34     25.11 o 
  12   4   5      394.53      362.45     20.34 o 
  14   4   5      221.07      178.83     12.45 o 
  16   4   5       18.03       14.52      7.48 o 
  18   4   5     2221.28     2178.37     37.97 o 
  20   4   5      191.45      166.77     15.32 o 
  22   4   5       28.99        6.15     10.18 o 
  24   4   5      437.77      370.12     26.60 o 
 -33   5   5     1980.94     2226.66    120.29 o 
 -31   5   5     2482.88     2375.30     68.99 o 
 -29   5   5     3155.80     3374.80     80.28 o 
 -27   5   5     2949.57     2987.08     62.77 o 
 -25   5   5     2783.92     2710.02     51.36 o 
 -23   5   5     1026.89     1069.82     28.15 o 
 -21   5   5     8132.55     7934.19     90.94 o 
 -19   5   5     1862.40     1896.29     29.10 o 
 -17   5   5     4983.45     5104.18     49.42 o 
 -15   5   5     5119.11     5188.06     41.45 o 
 -13   5   5     2765.06     2819.33     29.53 o 
 -11   5   5     6375.42     6152.23     52.57 o 
  -9   5   5     5469.90     5511.31     44.35 o 
  -7   5   5     1462.22     1332.94     17.94 o 
  -5   5   5     7888.95     8334.73     51.74 o 
  -3   5   5     4526.26     4932.24     32.12 o 
  -1   5   5    13690.46    13213.55     73.67 o 
   1   5   5     1118.63     1244.56     19.24 o 
   3   5   5    10532.58    10285.21     71.47 o 
   5   5   5     3348.81     3355.63     37.29 o 
   7   5   5     7121.47     7154.44     56.78 o 
   9   5   5     4373.85     3999.15     41.36 o 
  11   5   5     3946.78     4182.85     52.34 o 
  13   5   5     3651.26     3576.83     58.67 o 
  15   5   5      957.85      851.64     27.60 o 
  17   5   5     2024.42     2157.13     49.83 o 
  19   5   5      869.77      778.75     31.27 o 
  21   5   5     3626.40     2979.72    450.77 o 
  23   5   5     4990.57     4975.81    116.03 o 
 -30   6   5      143.95      106.95     18.36 o 
 -28   6   5        8.97       15.75     12.50 o 
 -26   6   5        4.74       -2.95      8.97 o 
 -24   6   5      503.79      551.99     25.59 o 
 -22   6   5      314.75      265.30     16.66 o 
 -20   6   5       65.79       85.71     12.88 o 
 -18   6   5      771.45      847.67     26.52 o 
 -16   6   5     2233.52     2264.00     33.63 o 
 -14   6   5     2658.62     2633.69     32.36 o 
 -12   6   5       67.56       36.92      5.44 o 
 -10   6   5      894.00      785.12     16.77 o 
  -8   6   5      472.34      519.75     13.69 o 
  -6   6   5       87.16       75.07     10.43 o 
  -4   6   5      892.61      883.73     18.87 o 
  -2   6   5      340.84      281.03     10.05 o 
   0   6   5     1579.20     1608.30     23.05 o 
   2   6   5      271.09      265.91     12.00 o 
   4   6   5     2134.43     2080.89     30.23 o 
   6   6   5        7.83       -3.32      5.79 o 
   8   6   5        0.16      -11.16      5.58 o 
  10   6   5        4.13        2.31      7.45 o 
  12   6   5      738.68      777.86     31.63 o 
  14   6   5      603.00      556.77     23.99 o 
  16   6   5      820.10      806.48     29.96 o 
  18   6   5      445.83      466.67     28.15 o 
  20   6   5      434.13      396.83     29.32 o 
 -25   7   5      843.58      825.41     40.76 o 
 -23   7   5     2709.48     2875.35     63.05 o 
 -21   7   5     1646.33     1646.76     45.03 o 
 -19   7   5     2225.97     2294.06     50.87 o 
 -17   7   5     1547.82     1584.72     35.42 o 
 -15   7   5      368.44      324.60     18.22 o 
 -13   7   5      390.12      372.51     14.81 o 
 -11   7   5     4072.70     4356.65     72.76 o 
  -9   7   5     1751.79     1718.20     37.15 o 
  -7   7   5     8841.32     9075.98     83.43 o 
  -5   7   5     3061.60     3005.50     34.10 o 
  -3   7   5     5331.49     5345.20     47.65 o 
  -1   7   5     2123.67     2108.20     30.15 o 
   1   7   5     1264.27     1266.83     24.22 o 
   3   7   5      634.47      621.94     19.20 o 
   5   7   5     1712.29     1737.54     32.05 o 
   7   7   5     1456.18     1418.94     45.49 o 
   9   7   5     3387.31     3302.49     79.96 o 
  11   7   5     1252.27     1239.23     40.18 o 
  13   7   5     3450.64     3446.65     71.40 o 
  15   7   5     1406.22     1395.85     51.82 o 
 -20   8   5      187.33      154.18     22.10 o 
 -18   8   5      309.02      280.33     25.45 o 
 -16   8   5       59.97       39.90     11.51 o 
 -14   8   5       80.22       33.04     11.05 o 
 -12   8   5      130.93       51.60     19.01 o 
 -10   8   5      230.06      242.20     26.72 o 
  -8   8   5        3.39        0.44      6.46 o 
  -6   8   5        6.55       18.53     14.52 o 
  -4   8   5       27.66       36.55      9.51 o 
  -2   8   5       12.16        0.67      8.10 o 
   0   8   5      129.73      117.81     11.73 o 
   2   8   5       54.04       34.47     10.51 o 
   4   8   5      339.46      285.36     17.84 o 
   6   8   5      772.43      838.76     31.75 o 
   8   8   5       45.01       19.18     11.90 o 
  10   8   5      175.19      141.46     19.70 o 
 -38   0   6     1280.70     1318.04     75.11 o 
 -36   0   6     3860.25     4050.09     98.66 o 
 -34   0   6     4310.08     4417.78     77.24 o 
 -32   0   6     9920.52    10075.45    102.59 o 
 -30   0   6    12928.32    12710.55    117.82 o 
 -28   0   6     2211.67     2377.21     40.79 o 
 -26   0   6    11587.73    11263.85     94.15 o 
 -24   0   6     5777.34     5679.34     54.46 o 
 -22   0   6    15473.10    15639.97    101.87 o 
 -20   0   6     4867.20     4570.78     40.62 o 
 -18   0   6     4369.21     4017.04     40.45 o 
 -16   0   6    20508.71    21147.51    138.53 o 
 -14   0   6    42160.85    41232.46    332.05 o 
 -12   0   6     3521.96     4080.36     46.29 o 
 -10   0   6    83418.32    82736.78    593.00 o 
  -8   0   6    81369.42    85904.76    779.63 o 
  -6   0   6   113859.45   114270.06    994.26 o 
  -4   0   6     7758.17     7237.43     53.58 o 
  -2   0   6     9069.15     8941.14     52.35 o 
   0   0   6    21222.56    21456.54    114.96 o 
   2   0   6     2608.07     1898.33     17.76 o 
   4   0   6    15855.32    16330.13     98.68 o 
   6   0   6    36461.55    35898.51    221.93 o 
   8   0   6    12418.63    12364.19     85.95 o 
  10   0   6    23437.58    25115.66    152.82 o 
  12   0   6     2128.08     2150.66     27.70 o 
  14   0   6     4067.25     3917.91     45.42 o 
  16   0   6     5249.61     5111.42     66.28 o 
  18   0   6     1829.70     1812.78     38.47 o 
  20   0   6     4230.04     4175.15     84.55 o 
  22   0   6     6970.38     6939.34    115.49 o 
  24   0   6     3341.22     3395.39     86.78 o 
  26   0   6     8200.71     8114.37    236.26 o 
 -39   1   6      145.83       92.08     19.76 o 
 -37   1   6      225.19      207.35     24.64 o 
 -35   1   6      167.32      171.96     22.48 o 
 -33   1   6        2.03        4.83     12.57 o 
 -31   1   6      108.29      125.76     10.91 o 
 -29   1   6      412.55      394.19     14.17 o 
 -27   1   6      379.78      377.46     11.88 o 
 -25   1   6      291.48      242.80      9.38 o 
 -23   1   6      490.89      556.54     11.62 o 
 -21   1   6        5.79        0.17      3.92 o 
 -19   1   6     2671.10     2773.07     24.23 o 
 -17   1   6    10129.32    11116.45     57.53 o 
 -15   1   6      115.92      203.84      6.13 o 
 -13   1   6      537.83      578.32      9.35 o 
 -11   1   6      594.72      606.19      9.03 o 
  -9   1   6     8215.12     8682.96    128.24 o 
  -7   1   6     1400.68     1578.81     15.67 o 
  -5   1   6     4489.49     4456.38     28.66 o 
  -3   1   6    13693.70    14254.13     73.29 o 
  -1   1   6      166.27      250.90      4.36 o 
   1   1   6     4078.83     4288.18     19.82 o 
   3   1   6    17414.41    19369.02     75.11 o 
   5   1   6      368.05      466.75      7.70 o 
   7   1   6     2795.29     3019.65     19.58 o 
   9   1   6      489.91      472.68      8.68 o 
  11   1   6      291.31      326.55      8.61 o 
  13   1   6        1.93        5.06      4.15 o 
  15   1   6       23.67       31.00      5.93 o 
  17   1   6      726.42      689.70     20.45 o 
  19   1   6       93.79       90.55     11.89 o 
  21   1   6      469.21      542.22     32.52 o 
  23   1   6      127.60      132.13     23.34 o 
  25   1   6        1.15       -1.99     13.46 o 
  27   1   6      216.62      191.96     22.32 o 
 -38   2   6     1145.96     1099.52     51.92 o 
 -36   2   6     3087.45     3215.89     61.16 o 
 -34   2   6      456.74      534.70     21.56 o 
 -32   2   6     5660.22     5736.22     57.20 o 
 -30   2   6     4603.77     4500.09     47.89 o 
 -28   2   6     4012.98     4034.88     40.53 o 
 -26   2   6    14212.18    13763.90     78.25 o 
 -24   2   6     5505.52     5504.64     40.48 o 
 -22   2   6    16290.64    16815.79     86.35 o 
 -20   2   6    12563.57    12308.82     65.86 o 
 -18   2   6    12911.04    13427.84     71.06 o 
 -16   2   6    25103.44    25511.50    123.15 o 
 -14   2   6     2613.17     2213.82     18.79 o 
 -12   2   6      778.54      673.60     10.77 o 
 -10   2   6     6676.92     5687.15     39.72 o 
  -8   2   6        9.90       27.21      3.44 o 
  -6   2   6    40358.66    41760.72    210.87 o 
  -4   2   6     6932.00     6022.49     30.42 o 
  -2   2   6     5405.10     5059.03     41.31 o 
   0   2   6    52613.52    55003.65    419.60 o 
   2   2   6    27320.46    28829.70    129.48 o 
   4   2   6    16261.75    16095.39     70.48 o 
   6   2   6     9633.66     8801.98     47.21 o 
   8   2   6     1461.80     1297.13     14.84 o 
  10   2   6     8993.32     9180.05     61.08 o 
  12   2   6     7605.84     7491.64     55.52 o 
  14   2   6      847.57      809.93     16.97 o 
  16   2   6     7758.67     8079.19     81.07 o 
  18   2   6     2465.23     2362.85     34.76 o 
  20   2   6     9066.96     9049.78     83.42 o 
  22   2   6     4605.54     4482.68    116.39 o 
  24   2   6      947.64     1016.29     38.11 o 
  26   2   6     3337.80     3401.01     69.89 o 
 -37   3   6       43.45       24.80     26.76 o 
 -35   3   6      241.22      288.83     36.49 o 
 -33   3   6       23.91       27.15     11.74 o 
 -31   3   6       46.05       48.15      9.99 o 
 -29   3   6        0.30       19.65      6.44 o 
 -27   3   6      528.18      484.15     16.80 o 
 -25   3   6        6.09        8.53      4.92 o 
 -23   3   6      256.72      310.39     11.73 o 
 -21   3   6      109.30       73.61      6.42 o 
 -19   3   6     2436.78     2621.21     27.13 o 
 -17   3   6     3249.70     3117.23     28.30 o 
 -15   3   6    10596.09    10554.17     62.11 o 
 -13   3   6      479.92      485.93      8.55 o 
 -11   3   6       33.37       62.87      4.24 o 
  -9   3   6      547.58      529.04      9.29 o 
  -7   3   6     1869.16     2139.39     16.04 o 
  -5   3   6     1647.74     1624.82     12.71 o 
  -3   3   6     2555.60     2200.65     14.58 o 
  -1   3   6     2633.78     2516.95     14.32 o 
   1   3   6     1213.61     1058.86     11.52 o 
   3   3   6     2608.30     2610.73     21.99 o 
   5   3   6      864.21      770.50     17.31 o 
   7   3   6      272.73      278.04     10.00 o 
   9   3   6      620.69      624.67     14.65 o 
  11   3   6       13.38       -1.40      4.63 o 
  13   3   6      388.00      347.82     18.25 o 
  15   3   6      191.87      170.13     11.43 o 
  17   3   6     1331.14     1330.64     30.63 o 
  19   3   6     1379.82     1386.21     36.43 o 
  21   3   6      308.63      259.19     20.05 o 
  23   3   6      446.93      494.02     26.68 o 
  25   3   6        8.58       16.50     13.72 o 
 -36   4   6      541.03      590.40     41.47 o 
 -34   4   6      402.15      426.74     42.44 o 
 -32   4   6     7362.83     7261.53    125.20 o 
 -30   4   6     3857.43     3954.48     59.16 o 
 -28   4   6     6442.88     6548.53     73.37 o 
 -26   4   6     5074.26     4938.75     59.05 o 
 -24   4   6     5847.07     5908.53     70.89 o 
 -22   4   6     7136.83     6944.06     58.37 o 
 -20   4   6     6829.88     6717.86     53.83 o 
 -18   4   6     1186.94     1276.82     20.95 o 
 -16   4   6     3873.62     3991.29     36.10 o 
 -14   4   6     2450.78     2497.10     25.83 o 
 -12   4   6    12507.60    12566.96     68.78 o 
 -10   4   6     3054.32     2958.12     26.48 o 
  -8   4   6    11234.72    10969.42     66.81 o 
  -6   4   6     9807.84    10031.30     57.02 o 
  -4   4   6    11658.89    11135.90     56.95 o 
  -2   4   6     1368.22     1235.92     12.72 o 
   0   4   6    18623.20    19757.70     86.39 o 
   2   4   6      937.35     1019.90     14.79 o 
   4   4   6    12081.28    12017.34     74.73 o 
   6   4   6     5705.73     5657.91     41.26 o 
   8   4   6     4288.44     4057.26     37.56 o 
  10   4   6     2184.91     2267.68     36.14 o 
  12   4   6     7744.53     7507.63     74.16 o 
  14   4   6     2107.38     2037.09     36.89 o 
  16   4   6     9222.67     9454.87     87.21 o 
  18   4   6     3462.83     3282.98     48.15 o 
  20   4   6     3268.21     3123.49     52.36 o 
  22   4   6      346.81      289.08     21.57 o 
  24   4   6     1006.40     1067.04     39.36 o 
 -33   5   6      883.54      900.10     38.14 o 
 -31   5   6        0.91        2.08     15.49 o 
 -29   5   6      284.91      280.76     32.53 o 
 -27   5   6       93.84       79.94     13.39 o 
 -25   5   6      727.22      743.66     24.83 o 
 -23   5   6      953.05      963.65     26.70 o 
 -21   5   6      730.29      698.11     18.90 o 
 -19   5   6     2238.48     2362.77     32.52 o 
 -17   5   6      169.23      187.48      9.32 o 
 -15   5   6       60.58       49.76      5.60 o 
 -13   5   6       25.84       39.63      4.90 o 
 -11   5   6     1259.39     1245.10     17.27 o 
  -9   5   6     2233.76     2229.77     25.63 o 
  -7   5   6     2416.26     2379.16     26.11 o 
  -5   5   6      784.40      766.36     10.85 o 
  -3   5   6      601.46      489.23     12.17 o 
  -1   5   6      587.87      624.10     13.61 o 
   1   5   6      216.27      186.24      9.33 o 
   3   5   6     2047.18     1978.35     26.81 o 
   5   5   6     1130.81     1057.26     18.19 o 
   7   5   6      566.86      581.15     15.46 o 
   9   5   6     2735.01     2826.16     37.39 o 
  11   5   6      104.22      102.36     15.06 o 
  13   5   6      472.73      536.36     24.29 o 
  15   5   6       24.62       13.00     12.71 o 
  17   5   6     1981.29     2098.53     40.28 o 
  19   5   6      236.62      237.05     17.78 o 
  21   5   6        1.72        5.20      9.12 o 
 -30   6   6      442.44      426.63     30.66 o 
 -28   6   6     2332.27     2433.62     52.88 o 
 -26   6   6     3144.52     3137.76     58.09 o 
 -24   6   6     3689.90     3914.00     61.62 o 
 -22   6   6     4345.87     4633.07    179.79 o 
 -20   6   6     1157.82     1118.43     28.40 o 
 -18   6   6     4942.17     5078.40     58.23 o 
 -16   6   6     2578.55     2478.69     32.80 o 
 -14   6   6     4617.92     4826.01     46.34 o 
 -12   6   6     2742.46     2812.03     30.39 o 
 -10   6   6     1239.40     1315.93     23.16 o 
  -8   6   6     3566.72     3603.49     48.63 o 
  -6   6   6     3115.07     3108.47     30.45 o 
  -4   6   6     2086.26     2098.00     26.04 o 
  -2   6   6     2670.37     2454.54     29.36 o 
   0   6   6     5456.57     5425.26     48.53 o 
   2   6   6     5983.13     5753.27     51.85 o 
   4   6   6     5567.22     5537.69     59.64 o 
   6   6   6     3164.79     3218.82     44.89 o 
   8   6   6     3164.60     3000.12     44.42 o 
  10   6   6     2122.11     2232.26     43.30 o 
  12   6   6     2288.74     2196.78     43.09 o 
  14   6   6      580.90      489.24     24.28 o 
  16   6   6     1004.74     1034.45     34.71 o 
  18   6   6     1579.00     1545.78     47.40 o 
 -25   7   6      196.73      157.77     21.83 o 
 -23   7   6      198.18      173.97     28.61 o 
 -21   7   6      252.92      192.59     19.59 o 
 -19   7   6      127.82      157.83     15.69 o 
 -17   7   6      117.35      103.87     12.90 o 
 -15   7   6        8.95       11.61      7.81 o 
 -13   7   6      612.37      686.44     20.91 o 
 -11   7   6       15.79       41.70      9.42 o 
  -9   7   6      739.79      781.93     28.72 o 
  -7   7   6      329.28      305.22     14.29 o 
  -5   7   6      357.19      301.56     17.07 o 
  -3   7   6        1.03        1.00      5.48 o 
  -1   7   6       76.80       73.03      8.13 o 
   1   7   6      190.28      155.13     11.05 o 
   3   7   6     1004.10     1082.01     25.18 o 
   5   7   6      267.23      219.67     18.83 o 
   7   7   6     1002.80     1045.45     32.14 o 
   9   7   6      560.50      544.92     28.51 o 
  11   7   6      151.78      115.35     17.98 o 
  13   7   6       35.34       18.00     19.44 o 
 -20   8   6      288.14      222.93     22.80 o 
 -18   8   6     2641.31     2754.75     66.54 o 
 -16   8   6      315.97      252.86     22.10 o 
 -14   8   6     2192.17     2262.01     50.72 o 
 -12   8   6     1153.18     1193.56     38.78 o 
 -10   8   6     1687.80     1551.94     35.48 o 
  -8   8   6     1011.87     1084.28     43.11 o 
  -6   8   6     1744.53     1722.20     52.15 o 
  -4   8   6     1504.27     1502.31     44.53 o 
  -2   8   6     4920.21     5200.79     63.25 o 
   0   8   6      538.19      541.59     21.16 o 
   2   8   6     4068.06     4197.06     61.60 o 
   4   8   6      462.05      420.77     24.20 o 
   6   8   6      622.60      634.66     46.28 o 
   8   8   6     1278.22     1312.56     45.40 o 
 -39   1   7      513.50      517.79     48.88 o 
 -37   1   7     1073.22     1093.56     35.24 o 
 -35   1   7      403.69      419.03     19.65 o 
 -33   1   7     6820.92     7033.49     67.96 o 
 -31   1   7     4001.52     3881.86     41.79 o 
 -29   1   7     3677.52     3730.26     38.01 o 
 -27   1   7    23847.68    23189.85    120.36 o 
 -25   1   7     7383.30     7429.63     48.84 o 
 -23   1   7    13228.59    13419.47     69.69 o 
 -21   1   7    24976.39    24848.15    111.91 o 
 -19   1   7     2400.52     2482.46     21.61 o 
 -17   1   7    34482.57    34539.63    154.87 o 
 -15   1   7    10018.68     9160.64     51.43 o 
 -13   1   7    13475.87    13412.70     71.01 o 
 -11   1   7     6753.34     5980.17     37.33 o 
  -9   1   7    20244.51    19976.52    100.70 o 
  -7   1   7    24780.86    26537.55    128.73 o 
  -5   1   7     8811.97     7829.26     43.27 o 
  -3   1   7      238.71      303.16      4.98 o 
  -1   1   7    33918.09    34140.84    127.20 o 
   1   1   7       34.01      178.91      4.32 o 
   3   1   7    29091.41    30220.56    112.47 o 
   5   1   7    31289.60    31561.34    119.83 o 
   7   1   7     3920.80     3971.39     23.97 o 
   9   1   7    10819.09    10789.36     54.08 o 
  11   1   7    14620.16    14177.91     73.25 o 
  13   1   7     1558.48     1642.84     22.88 o 
  15   1   7    11899.35    12062.56     88.16 o 
  17   1   7      628.55      650.26     22.64 o 
  19   1   7     1390.66     1339.14     33.08 o 
  21   1   7     4590.77     4723.47     74.23 o 
  23   1   7     1879.02     1908.54     52.27 o 
  25   1   7     4679.61     4626.14    106.62 o 
 -38   2   7       13.20       -6.52     16.59 o 
 -36   2   7       23.21       29.51     11.54 o 
 -34   2   7       46.18       59.83     11.86 o 
 -32   2   7      185.69      146.43     11.27 o 
 -30   2   7       70.78       68.56      7.77 o 
 -28   2   7      670.31      723.81     16.68 o 
 -26   2   7     3013.60     3069.45     29.59 o 
 -24   2   7      465.40      481.41     11.77 o 
 -22   2   7      133.14      198.67      8.24 o 
 -20   2   7        0.67       -5.77      2.88 o 
 -18   2   7      285.69      257.60      8.04 o 
 -16   2   7      852.61     1015.33     12.82 o 
 -14   2   7     3121.59     3344.05     24.20 o 
 -12   2   7     4875.80     5095.03     31.40 o 
 -10   2   7      156.62       39.01      4.51 o 
  -8   2   7     1636.38     1583.00     19.63 o 
  -6   2   7     5332.72     5891.42     33.98 o 
  -4   2   7      645.22      686.51      9.57 o 
  -2   2   7      660.06      952.48     12.71 o 
   0   2   7     1058.74     1368.91     24.59 o 
   2   2   7        0.10        6.80      2.91 o 
   4   2   7      757.19      730.81      8.49 o 
   6   2   7     1781.18     1722.42     16.57 o 
   8   2   7     3704.71     3608.36     31.12 o 
  10   2   7       11.70       24.57      5.01 o 
  12   2   7       55.55       21.31      5.17 o 
  14   2   7      228.58      179.47     11.33 o 
  16   2   7      703.72      704.24     20.05 o 
  18   2   7        1.39       -7.58      7.95 o 
  20   2   7       52.60       12.13     11.49 o 
  22   2   7      105.82      133.58     36.27 o 
  24   2   7      424.98      324.69     29.10 o 
 -37   3   7     1401.73     1477.81     63.60 o 
 -35   3   7     1935.79     2098.62     48.07 o 
 -33   3   7     3018.85     3008.08     55.66 o 
 -31   3   7     2729.01     2679.38     59.20 o 
 -29   3   7      373.91      458.70     17.77 o 
 -27   3   7    11533.66    11168.70     77.70 o 
 -25   3   7     7359.34     7155.08     60.52 o 
 -23   3   7    17719.58    17136.67    104.04 o 
 -21   3   7     8040.73     7847.35     55.41 o 
 -19   3   7     7925.82     8227.20     55.16 o 
 -17   3   7    10627.70    10464.57     58.76 o 
 -15   3   7    14028.89    13709.19     76.03 o 
 -13   3   7     7617.97     8309.30     47.64 o 
 -11   3   7    18870.22    18508.56     99.83 o 
  -9   3   7      536.04      856.74     11.01 o 
  -7   3   7    10537.08    10121.64     67.02 o 
  -5   3   7     1665.81     1449.23     11.11 o 
  -3   3   7     7053.79     6972.15     31.62 o 
  -1   3   7    23941.47    24966.88    123.72 o 
   1   3   7     6430.29     6251.38     43.50 o 
   3   3   7    10371.87    10079.65     63.50 o 
   5   3   7    15305.51    15634.50     85.87 o 
   7   3   7     4072.79     3860.42     36.07 o 
   9   3   7     6528.03     6899.55     53.76 o 
  11   3   7     3192.53     3029.98     40.40 o 
  13   3   7     4034.94     3864.42     47.32 o 
  15   3   7     4949.17     5053.60     57.61 o 
  17   3   7     3504.48     3442.37     51.49 o 
  19   3   7     2458.84     2505.08     48.73 o 
  21   3   7     4715.57     4778.14     80.71 o 
  23   3   7     1153.94     1095.86     46.15 o 
 -36   4   7       30.21       34.28     13.87 o 
 -34   4   7      123.74      138.90     16.57 o 
 -32   4   7       63.81       85.94     11.56 o 
 -30   4   7      264.09      252.94     15.63 o 
 -28   4   7     1259.82     1275.04     28.97 o 
 -26   4   7       55.27       77.77      8.36 o 
 -24   4   7       68.26       65.38      7.43 o 
 -22   4   7       58.82       60.21      6.32 o 
 -20   4   7     2139.14     2056.04     29.77 o 
 -18   4   7     4396.94     4396.99     39.99 o 
 -16   4   7     1118.74     1163.76     18.34 o 
 -14   4   7       65.96      107.76      6.65 o 
 -12   4   7       71.95       35.85      4.65 o 
 -10   4   7     4451.49     4601.37     36.08 o 
  -8   4   7      889.15      894.43     11.71 o 
  -6   4   7       38.51       36.75      3.83 o 
  -4   4   7      149.72      114.25      5.21 o 
  -2   4   7     2078.64     2179.66     21.99 o 
   0   4   7      573.10      461.43     10.13 o 
   2   4   7       46.88       45.98      5.45 o 
   4   4   7      655.25      686.48     12.95 o 
   6   4   7       82.99       66.69      5.95 o 
   8   4   7     1083.48     1112.71     23.35 o 
  10   4   7      408.69      319.19     13.60 o 
  12   4   7      144.61      138.75     11.64 o 
  14   4   7     1370.42     1326.04     32.85 o 
  16   4   7      105.63       86.98     11.45 o 
  18   4   7        0.41       -5.61      7.94 o 
  20   4   7      198.97      178.44     20.71 o 
  22   4   7     1490.76     1476.98     45.36 o 
 -33   5   7     2039.69     1816.67     60.39 o 
 -31   5   7     1550.78     1645.07     56.44 o 
 -29   5   7     2427.57     2535.87     97.99 o 
 -27   5   7     4168.27     3951.16     83.80 o 
 -25   5   7     2810.63     3055.52     57.02 o 
 -23   5   7     8579.25     8568.22     79.80 o 
 -21   5   7     1881.93     1859.06     29.56 o 
 -19   5   7    15877.13    16132.17    101.27 o 
 -17   5   7     4069.82     4051.61     36.89 o 
 -15   5   7     5548.66     5453.90     46.19 o 
 -13   5   7     2053.59     2096.21     24.87 o 
 -11   5   7     3399.16     3366.81     31.78 o 
  -9   5   7     2320.53     2466.54     24.81 o 
  -7   5   7     4471.51     4811.39     48.02 o 
  -5   5   7     4834.90     4878.01     45.45 o 
  -3   5   7     2827.50     2738.66     31.27 o 
  -1   5   7     6992.51     7064.19     55.42 o 
   1   5   7     5045.69     4812.33     44.18 o 
   3   5   7     3565.97     3432.45     37.32 o 
   5   5   7     6885.12     6904.54     56.51 o 
   7   5   7     3970.66     3816.48     41.10 o 
   9   5   7     5459.25     5363.83     61.34 o 
  11   5   7     2429.72     2373.71     44.11 o 
  13   5   7     2747.54     2788.54     54.81 o 
  15   5   7     1358.75     1430.80     32.52 o 
  17   5   7      488.47      413.05     21.06 o 
  19   5   7     1524.26     1524.30     43.71 o 
 -30   6   7       68.92       31.53     14.30 o 
 -28   6   7       77.47       87.73     15.00 o 
 -26   6   7       42.47       18.65      9.55 o 
 -24   6   7        4.51      -10.42      8.31 o 
 -22   6   7       65.63       36.12      8.17 o 
 -20   6   7       53.84       54.90      9.80 o 
 -18   6   7     1001.65     1055.24     24.81 o 
 -16   6   7     2803.27     2764.88     34.31 o 
 -14   6   7        6.63       15.64      5.47 o 
 -12   6   7      191.49      136.12     12.12 o 
 -10   6   7      276.07      250.54     11.03 o 
  -8   6   7        0.74       -6.72      3.76 o 
  -6   6   7      703.22      699.67     15.83 o 
  -4   6   7     2020.49     2063.05     26.91 o 
  -2   6   7     3739.77     3584.86     38.19 o 
   0   6   7      134.68      122.54     10.61 o 
   2   6   7        7.89       -0.69      6.06 o 
   4   6   7      196.63      214.47     13.63 o 
   6   6   7        8.21        4.20      6.84 o 
   8   6   7      563.88      600.97     22.44 o 
  10   6   7       10.72       -6.08      9.39 o 
  12   6   7        0.23       -8.50      8.07 o 
  14   6   7      198.41      155.99     17.15 o 
  16   6   7      166.78      172.68     20.38 o 
 -27   7   7      837.33      682.76     68.22 o 
 -25   7   7     1698.61     1841.12     51.42 o 
 -23   7   7     1481.60     1523.55     62.74 o 
 -21   7   7     2328.58     2292.96     57.23 o 
 -19   7   7     3319.81     3587.30     56.37 o 
 -17   7   7     2727.58     2758.89     74.16 o 
 -15   7   7     1032.01     1020.46     28.82 o 
 -13   7   7     2486.75     2653.20     39.52 o 
 -11   7   7      729.52      665.52     17.56 o 
  -9   7   7     5735.27     5921.10     54.46 o 
  -7   7   7     1987.61     1996.14     29.96 o 
  -5   7   7     4171.55     4267.47     47.05 o 
  -3   7   7     1803.76     1738.51     29.15 o 
  -1   7   7     2343.09     2281.01     34.11 o 
   1   7   7      150.62      117.33     12.06 o 
   3   7   7     3032.08     2990.50     52.08 o 
   5   7   7      692.78      713.31     28.88 o 
   7   7   7     5466.74     5539.32     78.75 o 
   9   7   7     1599.55     1583.68     47.14 o 
  11   7   7     2682.02     2591.71    127.15 o 
  13   7   7     1699.77     1657.81     56.48 o 
 -20   8   7       54.19       39.55     15.01 o 
 -18   8   7      106.80       99.34     20.11 o 
 -16   8   7      190.91      137.50     14.59 o 
 -14   8   7       40.17       65.44     16.07 o 
 -12   8   7      260.93      282.67     15.33 o 
 -10   8   7       34.51       23.76      8.80 o 
  -8   8   7      295.01      250.05     14.62 o 
  -6   8   7      305.26      245.56     21.28 o 
  -4   8   7     1305.64     1477.65     31.36 o 
  -2   8   7       70.99       71.79     10.52 o 
   0   8   7        0.47      -13.65      6.83 o 
   2   8   7       78.00       77.59     14.11 o 
   4   8   7      299.69      296.42     23.35 o 
   6   8   7      296.09      241.50     23.25 o 
 -40   0   8      281.35      217.15     39.33 o 
 -38   0   8     2514.99     2648.80     81.68 o 
 -36   0   8     2346.33     2443.27     55.83 o 
 -34   0   8     4470.64     4532.69     69.57 o 
 -32   0   8     4442.10     4456.05     60.90 o 
 -30   0   8        6.54        3.77      9.06 o 
 -28   0   8    21099.88    21178.35    166.17 o 
 -26   0   8     2406.63     2245.55     34.08 o 
 -24   0   8    16315.10    16539.51    125.40 o 
 -22   0   8    18486.43    17414.24    110.03 o 
 -20   0   8    13421.97    13106.87     91.44 o 
 -18   0   8    46996.46    48653.24    296.21 o 
 -16   0   8    19046.32    18713.56    124.40 o 
 -14   0   8    11376.24    12667.73    113.25 o 
 -12   0   8    31843.13    30422.35    238.21 o 
 -10   0   8     6439.74     6014.77     48.87 o 
  -8   0   8    55261.30    55955.12    358.95 o 
  -6   0   8     3634.90     2788.47     26.45 o 
  -4   0   8     2754.08     2681.04     23.39 o 
  -2   0   8     5964.27     5603.07     38.10 o 
   0   0   8    16039.58    15935.84     89.96 o 
   2   0   8      893.25      909.67     12.49 o 
   4   0   8    20673.42    19987.39    123.76 o 
   6   0   8      193.60      230.29     10.22 o 
   8   0   8    27417.10    28786.11    166.51 o 
  10   0   8    23556.20    23623.79    143.15 o 
  12   0   8     9599.23     9776.17    100.77 o 
  14   0   8     5709.48     5476.91     81.10 o 
  16   0   8      834.87      777.80     52.22 o 
  18   0   8     1466.45     1540.70     60.29 o 
  20   0   8     6985.72     7222.19    139.84 o 
  22   0   8        4.50       34.27     16.09 o 
  24   0   8     3425.43     3465.17    146.65 o 
 -41   1   8       71.47       39.17     18.43 o 
 -39   1   8      519.93      533.82     31.61 o 
 -37   1   8      105.90       84.74     14.78 o 
 -35   1   8      364.71      368.84     19.97 o 
 -33   1   8       17.67        1.80      7.13 o 
 -31   1   8     1111.96     1103.52     24.38 o 
 -29   1   8       23.66       18.97      6.96 o 
 -27   1   8       12.45       24.63      5.39 o 
 -25   1   8      186.68      142.03      7.35 o 
 -23   1   8      165.15      116.01      6.05 o 
 -21   1   8      385.75      394.20      8.67 o 
 -19   1   8     3590.00     3802.08     27.75 o 
 -17   1   8      555.84      581.52     10.09 o 
 -15   1   8     4960.26     5620.18     35.67 o 
 -13   1   8     2933.77     3556.43     25.12 o 
 -11   1   8      200.17      196.70      5.51 o 
  -9   1   8        7.02       -4.17      2.09 o 
  -7   1   8      520.02      624.01      7.95 o 
  -5   1   8     3020.53     2984.17     17.67 o 
  -3   1   8     2161.78     2197.58     13.19 o 
  -1   1   8      131.22      117.49      3.28 o 
   1   1   8      192.84      211.98      4.25 o 
   3   1   8       53.84       84.67      3.76 o 
   5   1   8      789.70     1042.52     10.89 o 
   7   1   8      104.98      127.27      5.40 o 
   9   1   8     2892.82     2932.59     24.27 o 
  11   1   8      725.99      823.14     15.77 o 
  13   1   8       76.07       55.20      7.49 o 
  15   1   8     1083.52     1025.89     21.68 o 
  17   1   8      161.83      179.42     14.68 o 
  19   1   8       23.18       11.53     11.78 o 
  21   1   8       27.43       -1.20     20.34 o 
  23   1   8      158.24      142.53     20.94 o 
  25   1   8       14.30        6.95     14.64 o 
 -40   2   8     2269.29     2264.37     71.84 o 
 -38   2   8     3028.05     2985.64     63.89 o 
 -36   2   8      912.55      953.69     27.04 o 
 -34   2   8     1467.43     1472.36     28.35 o 
 -32   2   8      407.04      442.09     17.98 o 
 -30   2   8     2055.07     2204.69     28.82 o 
 -28   2   8    12778.59    12174.60     96.24 o 
 -26   2   8     3947.97     3966.67     32.73 o 
 -24   2   8    11915.13    12028.50     65.62 o 
 -22   2   8    26708.63    26425.28    198.79 o 
 -20   2   8    20004.08    20414.47     97.73 o 
 -18   2   8    35848.48    36398.85    158.34 o 
 -16   2   8    11909.88    11939.63     60.12 o 
 -14   2   8     4978.93     5028.92     29.81 o 
 -12   2   8    10427.85     9168.27     55.19 o 
 -10   2   8     8009.09     7818.49     47.69 o 
  -8   2   8     7189.04     6764.63     46.13 o 
  -6   2   8    14665.01    13469.72    105.87 o 
  -4   2   8      298.64      161.52      5.79 o 
  -2   2   8    20992.92    21620.73    110.53 o 
   0   2   8     4034.27     3683.82     28.40 o 
   2   2   8     7931.21     8416.77     47.74 o 
   4   2   8    19664.64    19849.89     85.52 o 
   6   2   8      765.87      716.68     13.02 o 
   8   2   8    17813.03    17462.89     95.80 o 
  10   2   8     5289.06     5076.01     43.58 o 
  12   2   8     1630.49     1681.79     25.53 o 
  14   2   8     5868.39     5949.74     57.09 o 
  16   2   8     2769.79     2757.79     37.85 o 
  18   2   8     4764.58     4764.95     56.15 o 
  20   2   8     5070.20     5002.14     80.38 o 
  22   2   8      601.34      579.96     43.60 o 
  24   2   8     2350.33     2456.92     74.32 o 
 -39   3   8      283.83      270.49     28.02 o 
 -37   3   8      382.11      441.32     26.01 o 
 -35   3   8      195.43      218.11     18.64 o 
 -33   3   8        0.38        8.44     10.75 o 
 -31   3   8      180.65      199.92     20.02 o 
 -29   3   8      321.62      330.73     16.59 o 
 -27   3   8        3.53       21.43      5.49 o 
 -25   3   8      110.12      125.79      8.69 o 
 -23   3   8      859.64      945.62     17.72 o 
 -21   3   8      340.80      303.17     10.78 o 
 -19   3   8        1.69       -3.61      3.43 o 
 -17   3   8     5564.92     6085.61     39.69 o 
 -15   3   8       81.11       89.46      5.30 o 
 -13   3   8      442.84      489.73      8.63 o 
 -11   3   8      749.17      726.68     10.10 o 
  -9   3   8       20.50       -0.86      1.90 o 
  -7   3   8     3120.63     3193.22     20.97 o 
  -5   3   8     1338.94     1144.69      9.39 o 
  -3   3   8     9704.75     9638.60     50.21 o 
  -1   3   8     2981.97     3109.46     28.23 o 
   1   3   8     1574.67     1550.39     19.73 o 
   3   3   8      112.44       80.15      6.13 o 
   5   3   8      414.17      309.40     10.22 o 
   7   3   8        0.23        0.46      4.04 o 
   9   3   8        9.22       14.47      4.60 o 
  11   3   8       92.63       62.33      8.61 o 
  13   3   8     2186.28     2139.85     34.18 o 
  15   3   8       37.76       24.00      8.11 o 
  17   3   8     1763.78     1826.67     39.10 o 
  19   3   8       79.99      128.76     16.95 o 
  21   3   8       78.19       71.43     13.46 o 
  23   3   8       69.47       79.32     17.15 o 
 -36   4   8     2007.94     2170.18     85.22 o 
 -34   4   8     2227.65     2141.74     46.23 o 
 -32   4   8      654.49      703.90     24.55 o 
 -30   4   8     4317.46     4504.68     58.89 o 
 -28   4   8     5997.50     5765.32     56.91 o 
 -26   4   8     4356.41     4659.12     48.64 o 
 -24   4   8     3176.04     3174.19     34.97 o 
 -22   4   8     7737.11     7478.70     59.83 o 
 -20   4   8     1303.69     1303.49     21.98 o 
 -18   4   8    22556.03    21867.26    124.30 o 
 -16   4   8     8854.29     9085.23     62.06 o 
 -14   4   8    13601.54    13829.60     82.89 o 
 -12   4   8     4960.26     5041.56     33.66 o 
 -10   4   8    16152.15    16783.16     99.67 o 
  -8   4   8     5236.14     5122.96     41.44 o 
  -6   4   8    11574.54    11289.50     67.05 o 
  -4   4   8       20.64       61.60      5.49 o 
  -2   4   8     3272.94     3324.00     28.93 o 
   0   4   8       30.53       26.06      3.59 o 
   2   4   8    17449.13    17560.58     91.24 o 
   4   4   8     5059.52     5064.15     43.86 o 
   6   4   8     5164.61     4930.30     48.36 o 
   8   4   8     7156.39     7133.12     63.37 o 
  10   4   8     8348.54     8380.71     68.92 o 
  12   4   8     2749.91     2635.06     43.12 o 
  14   4   8     4167.86     4329.82     55.09 o 
  16   4   8     1516.55     1498.27     35.06 o 
  18   4   8     1179.55     1120.40     32.26 o 
  20   4   8     2696.19     2787.01     56.82 o 
 -35   5   8      127.91      167.01     31.68 o 
 -33   5   8       12.84       19.11     11.11 o 
 -31   5   8      155.67      197.13     23.70 o 
 -29   5   8      360.27      365.40     24.16 o 
 -27   5   8     1058.24     1161.15     31.13 o 
 -25   5   8       19.43       36.46      8.94 o 
 -23   5   8      371.06      321.89     15.28 o 
 -21   5   8      135.15      112.28      9.56 o 
 -19   5   8     1579.09     1515.46     23.24 o 
 -17   5   8        7.35        1.38      4.27 o 
 -15   5   8      911.11      951.08     19.54 o 
 -13   5   8      956.93      962.43     16.87 o 
 -11   5   8     1644.74     1696.09     21.00 o 
  -9   5   8     1101.02      871.97     15.80 o 
  -7   5   8     1451.75     1302.82     30.05 o 
  -5   5   8     3266.17     3140.81     36.01 o 
  -3   5   8        4.40       -7.52      3.76 o 
  -1   5   8      111.71      135.05      9.96 o 
   1   5   8      240.34      176.37      9.87 o 
   3   5   8     2224.07     2064.21     27.24 o 
   5   5   8      835.44      880.55     18.63 o 
   7   5   8      717.41      631.55     19.09 o 
   9   5   8      157.66      157.00     12.73 o 
  11   5   8        1.03        0.50      7.88 o 
  13   5   8      222.39      163.03     13.36 o 
  15   5   8      129.35      112.71     13.16 o 
  17   5   8      370.77      359.63     23.25 o 
  19   5   8      116.95       59.76     12.35 o 
 -32   6   8      853.57      856.25     35.80 o 
 -30   6   8     2081.04     2258.48     52.02 o 
 -28   6   8     1589.02     1400.93     39.21 o 
 -26   6   8     1518.71     1649.11     40.09 o 
 -24   6   8     4344.06     4472.32     55.61 o 
 -22   6   8     5127.60     5153.81     65.83 o 
 -20   6   8     5104.87     5475.05     64.82 o 
 -18   6   8     3822.53     3675.42     41.90 o 
 -16   6   8     2708.55     2782.20     34.05 o 
 -14   6   8     6219.52     6368.53     54.79 o 
 -12   6   8     4478.50     4412.31     46.56 o 
 -10   6   8     2670.07     2750.83     36.31 o 
  -8   6   8      486.98      602.21     16.91 o 
  -6   6   8      815.46      791.64     17.60 o 
  -4   6   8     4270.52     4171.55     41.93 o 
  -2   6   8     6851.81     6630.05     57.13 o 
   0   6   8     3126.14     3040.21     38.06 o 
   2   6   8     5187.43     4938.32     54.50 o 
   4   6   8      875.15      839.81     23.17 o 
   6   6   8     2441.28     2273.95     39.35 o 
   8   6   8     2086.37     2227.58     53.62 o 
  10   6   8     1970.84     1975.75     41.44 o 
  12   6   8     2519.79     2382.09     49.50 o 
  14   6   8     1384.58     1377.41     43.74 o 
  16   6   8     2992.07     2967.62     66.25 o 
 -27   7   8      244.52      234.85     25.81 o 
 -25   7   8      113.13       89.91     24.69 o 
 -23   7   8       34.22       14.35     10.86 o 
 -21   7   8       52.83       48.35     11.65 o 
 -19   7   8       10.41      -11.24      7.59 o 
 -17   7   8      174.74      167.25     13.69 o 
 -15   7   8       30.58       33.17     14.05 o 
 -13   7   8      763.36      848.13     20.98 o 
 -11   7   8     1751.46     1715.99     31.92 o 
  -9   7   8       88.38       67.53      9.64 o 
  -7   7   8      277.70      239.21     12.85 o 
  -5   7   8      189.32      132.58     10.13 o 
  -3   7   8      151.54      140.85     10.53 o 
  -1   7   8       94.63       72.30      8.92 o 
   1   7   8      282.88      316.80     17.39 o 
   3   7   8       11.50       -8.11     13.85 o 
   5   7   8       30.08       17.19      9.90 o 
   7   7   8      497.93      485.45     29.02 o 
   9   7   8       38.17       34.75     14.34 o 
  11   7   8       68.22       23.18     22.75 o 
 -20   8   8     3661.02     3718.15     94.83 o 
 -18   8   8      742.10      719.52     26.60 o 
 -16   8   8     3129.60     3253.43     63.15 o 
 -14   8   8     2836.03     3128.84     93.46 o 
 -12   8   8     1418.94     1329.35     29.66 o 
 -10   8   8      471.07      456.10     18.98 o 
  -8   8   8     1582.55     1621.70     55.06 o 
  -6   8   8      911.93      865.81     33.67 o 
  -4   8   8     1802.19     1880.83     36.96 o 
  -2   8   8      577.16      552.51     24.10 o 
   0   8   8     2458.51     2381.23     50.97 o 
   2   8   8     1505.53     1601.83     47.07 o 
   4   8   8     2301.27     2277.19     58.22 o 
 -41   1   9     1674.57     1572.42     49.97 o 
 -39   1   9     3811.15     3795.03     64.12 o 
 -37   1   9      804.83      854.17     38.10 o 
 -35   1   9     2816.47     2822.25     43.71 o 
 -33   1   9     1389.68     1400.06     26.33 o 
 -31   1   9     6162.74     6345.44     52.96 o 
 -29   1   9     5633.67     5579.34     48.08 o 
 -27   1   9     3060.90     3151.52     29.08 o 
 -25   1   9     5879.59     6182.07     42.57 o 
 -23   1   9    19306.78    18551.10     92.46 o 
 -21   1   9     1573.62     1527.21     17.19 o 
 -19   1   9    52577.35    54020.57    220.70 o 
 -17   1   9    28445.28    28295.14    125.46 o 
 -15   1   9    29378.46    30552.68    133.17 o 
 -13   1   9    54211.86    54697.31    362.59 o 
 -11   1   9    25920.66    25810.65    115.53 o 
  -9   1   9      503.86      440.59      6.45 o 
  -7   1   9    28663.21    27628.07    117.41 o 
  -5   1   9      525.93      466.19      6.62 o 
  -3   1   9    15628.51    15606.92     59.61 o 
  -1   1   9     4376.42     3787.26     18.79 o 
   1   1   9     2804.10     2726.54     16.10 o 
   3   1   9     9937.80     9778.79     43.24 o 
   5   1   9      525.84      517.53      8.61 o 
   7   1   9    23106.09    23102.60    100.54 o 
   9   1   9     3476.53     3613.13     33.11 o 
  11   1   9     1194.62     1185.43     20.71 o 
  13   1   9    15096.22    15299.80    106.12 o 
  15   1   9     3802.66     3655.00     50.85 o 
  17   1   9     4305.64     4330.95     68.73 o 
  19   1   9     3185.52     3367.57     68.70 o 
  21   1   9      227.04      194.40     22.36 o 
  23   1   9     1754.69     1694.44     49.94 o 
 -40   2   9        1.62       28.91     31.87 o 
 -38   2   9        3.80       28.11     14.78 o 
 -36   2   9       39.42       63.96     10.51 o 
 -34   2   9      903.78      795.80     21.32 o 
 -32   2   9      174.68      121.27     12.21 o 
 -30   2   9      759.99      839.24     18.16 o 
 -28   2   9     1506.47     1716.11     23.12 o 
 -26   2   9      230.66      214.31      9.02 o 
 -24   2   9     1913.77     1892.96     20.49 o 
 -22   2   9      484.44      436.29     10.24 o 
 -20   2   9      434.98      555.47     10.28 o 
 -18   2   9     2941.74     2539.49     21.31 o 
 -16   2   9     2959.31     2922.98     23.88 o 
 -14   2   9     3297.75     2923.34     29.79 o 
 -12   2   9     7218.31     7085.24     48.13 o 
 -10   2   9       34.15       39.04      3.91 o 
  -8   2   9      170.63      150.35      4.74 o 
  -6   2   9      666.92      708.49      7.46 o 
  -4   2   9      264.96      230.05      5.47 o 
  -2   2   9        0.02       -5.09      2.55 o 
   0   2   9      230.96      206.63      7.12 o 
   2   2   9     2770.53     2650.02     24.40 o 
   4   2   9     1199.46     1135.81     15.09 o 
   6   2   9     1434.15     1459.03     18.85 o 
   8   2   9     1548.78     1385.82     20.83 o 
  10   2   9       19.37       16.63      5.26 o 
  12   2   9      486.89      443.92     15.27 o 
  14   2   9       46.95       22.79      9.68 o 
  16   2   9      137.90      127.82     14.74 o 
  18   2   9        8.94       12.26     12.75 o 
  20   2   9       30.40       54.42     14.85 o 
  22   2   9      219.52      176.82     23.71 o 
 -39   3   9     3555.70     3461.30     63.80 o 
 -37   3   9     2203.78     2318.30     50.68 o 
 -35   3   9     2712.00     2447.72     45.78 o 
 -33   3   9     2053.05     2116.58     37.50 o 
 -31   3   9      565.25      667.03     20.95 o 
 -29   3   9     3384.79     3149.72     44.90 o 
 -27   3   9      332.76      427.35     13.29 o 
 -25   3   9     8673.01     8591.03     59.54 o 
 -23   3   9    14968.82    14396.01    104.33 o 
 -21   3   9    11121.11    11157.13     67.28 o 
 -19   3   9    19890.66    19590.48     98.41 o 
 -17   3   9    11520.64    11696.19     61.29 o 
 -15   3   9     8702.97     8915.91     52.34 o 
 -13   3   9    25642.75    25690.43    122.31 o 
 -11   3   9    12798.37    13519.32     67.41 o 
  -9   3   9    22385.77    22452.51    122.80 o 
  -7   3   9     2585.14     2288.26     23.06 o 
  -5   3   9     5360.87     5369.91     37.70 o 
  -3   3   9     5413.72     5603.08     49.67 o 
  -1   3   9    10749.05     9831.69     62.46 o 
   1   3   9      999.09      969.43     16.49 o 
   3   3   9     7352.03     7631.68     52.00 o 
   5   3   9      126.72      140.43      7.84 o 
   7   3   9     9485.81     9689.29     72.07 o 
   9   3   9     5725.39     5473.73     49.02 o 
  11   3   9     3596.30     3439.53     43.31 o 
  13   3   9     6071.20     6139.85     63.02 o 
  15   3   9     3724.60     3516.98     54.05 o 
  17   3   9     2279.17     2288.68     41.84 o 
  19   3   9     3894.03     4041.20     63.27 o 
  21   3   9      722.03      723.75     36.83 o 
 -38   4   9      293.11      296.57     25.31 o 
 -36   4   9       20.89       47.66     11.42 o 
 -34   4   9        2.64        4.11      7.98 o 
 -32   4   9       23.06       37.64      8.74 o 
 -30   4   9     1129.19     1195.63     24.00 o 
 -28   4   9      443.74      524.01     16.81 o 
 -26   4   9       42.42       41.83      6.30 o 
 -24   4   9      142.55      121.83      8.59 o 
 -22   4   9        5.18       17.82      7.59 o 
 -20   4   9      106.85      138.93     11.13 o 
 -18   4   9     1284.83     1172.22     26.68 o 
 -16   4   9        0.07       -6.54      3.27 o 
 -14   4   9      676.13      608.28     12.88 o 
 -12   4   9       91.17      108.82      5.98 o 
 -10   4   9      182.22      167.99      6.83 o 
  -8   4   9      599.00      646.80     10.51 o 
  -6   4   9     2429.56     2588.12     33.82 o 
  -4   4   9     2989.90     2976.82     25.87 o 
  -2   4   9        0.31        1.02      3.07 o 
   0   4   9      573.20      371.22     12.34 o 
   2   4   9      180.91      182.73      8.85 o 
   4   4   9     1292.14     1208.35     19.92 o 
   6   4   9      870.63      718.27     16.66 o 
   8   4   9      352.85      255.67     13.12 o 
  10   4   9      722.18      717.39     23.36 o 
  12   4   9      658.19      618.18     21.07 o 
  14   4   9      288.99      259.25     16.40 o 
  16   4   9      618.21      617.99     24.89 o 
  18   4   9       38.73       50.84     19.03 o 
  20   4   9      116.39       72.52     15.64 o 
 -35   5   9     1233.70     1155.60     42.48 o 
 -33   5   9     1577.49     1636.35     44.52 o 
 -31   5   9     1543.67     1656.61     43.34 o 
 -29   5   9     2055.55     1931.02     40.67 o 
 -27   5   9     2446.42     2707.82     42.87 o 
 -25   5   9     4177.41     4271.16     59.20 o 
 -23   5   9     5615.92     5439.30     55.66 o 
 -21   5   9     4626.34     5223.67     47.79 o 
 -19   5   9     4990.70     4777.16     43.48 o 
 -17   5   9     7234.67     7355.93     50.89 o 
 -15   5   9     5832.70     5884.98     47.34 o 
 -13   5   9     9329.39     9175.76     62.70 o 
 -11   5   9     2490.04     2659.12     31.21 o 
  -9   5   9    11411.05    10952.00    114.33 o 
  -7   5   9     2638.03     2593.14     35.06 o 
  -5   5   9     5062.20     5316.64     51.32 o 
  -3   5   9     4025.54     4360.30     44.26 o 
  -1   5   9     1772.85     1769.64     26.00 o 
   1   5   9     1747.69     1553.09     22.17 o 
   3   5   9     3122.19     3049.70     35.34 o 
   5   5   9     2645.56     2398.86     35.13 o 
   7   5   9     5014.71     4867.24     58.83 o 
   9   5   9     1867.90     1995.06     39.87 o 
  11   5   9     3515.59     3335.55     49.64 o 
  13   5   9     1292.73     1395.71     36.64 o 
  15   5   9     3695.12     3682.44     58.61 o 
  17   5   9     1483.36     1399.25     38.58 o 
 -32   6   9      104.45       75.87     15.60 o 
 -30   6   9      747.77      782.92     30.42 o 
 -28   6   9      193.56      199.55     17.21 o 
 -26   6   9      215.14      261.30     19.43 o 
 -24   6   9      583.34      600.46     20.34 o 
 -22   6   9      975.78     1068.86     26.25 o 
 -20   6   9       25.43       36.32      7.70 o 
 -18   6   9     1240.12     1142.89     21.87 o 
 -16   6   9      106.26       66.60      8.73 o 
 -14   6   9       45.55       66.51     11.79 o 
 -12   6   9        0.76        1.31      5.14 o 
 -10   6   9      108.56       73.31      7.94 o 
  -8   6   9        9.13       -5.95      7.44 o 
  -6   6   9     1415.29     1376.69     24.12 o 
  -4   6   9     3694.54     3632.81     42.09 o 
  -2   6   9     2484.42     2462.45     35.78 o 
   0   6   9        7.98       -3.34      8.59 o 
   2   6   9        2.52        0.50      6.52 o 
   4   6   9      183.80      175.81     13.59 o 
   6   6   9       56.24       34.46     10.67 o 
   8   6   9      268.30      235.42     16.43 o 
  10   6   9       71.57       61.69     12.32 o 
  12   6   9      193.34      181.31     18.23 o 
  14   6   9       53.98       52.05     15.29 o 
 -27   7   9      900.35     1018.29     36.78 o 
 -25   7   9      531.26      459.52     26.23 o 
 -23   7   9      662.60      523.97     27.18 o 
 -21   7   9      752.61      901.57     28.12 o 
 -19   7   9     5703.64     5785.99     74.56 o 
 -17   7   9     2812.39     2843.15     52.83 o 
 -15   7   9     8961.67     9213.99     92.52 o 
 -13   7   9     1287.12     1213.81     33.40 o 
 -11   7   9     4787.39     4990.81     57.11 o 
  -9   7   9     2574.27     2695.44     39.49 o 
  -7   7   9     2515.21     2341.04     34.92 o 
  -5   7   9     1306.71     1269.05     26.12 o 
  -3   7   9      377.11      347.37     15.72 o 
  -1   7   9      428.62      417.10     18.14 o 
   1   7   9     2336.71     2351.77     46.39 o 
   3   7   9      860.47      837.62     29.19 o 
   5   7   9     4569.90     4706.72     72.96 o 
   7   7   9     2145.14     2107.30     55.25 o 
   9   7   9     2599.88     2725.14     71.31 o 
 -22   8   9      100.97       89.73     16.67 o 
 -20   8   9      355.28      304.55     24.34 o 
 -18   8   9       20.67        7.85     10.81 o 
 -16   8   9        0.59        3.60      8.02 o 
 -14   8   9       16.46       44.00     16.88 o 
 -12   8   9      223.73      200.85     16.19 o 
 -10   8   9      171.38      125.56     22.25 o 
  -8   8   9      729.06      719.69     23.95 o 
  -6   8   9      156.46      171.63     25.99 o 
  -4   8   9        7.16        4.75     12.56 o 
  -2   8   9       54.88       21.42     17.41 o 
   0   8   9        1.74       -5.31     10.06 o 
   2   8   9      413.21      439.53     30.63 o 
   4   8   9       13.23       16.29     12.41 o 
 -42   0  10      808.83      772.71     63.94 o 
 -40   0  10     3817.23     4193.51    102.50 o 
 -38   0  10     1359.51     1260.87     92.27 o 
 -36   0  10     4501.53     4444.54     69.82 o 
 -34   0  10     1855.60     1940.91     39.83 o 
 -32   0  10     3550.01     3510.64     52.33 o 
 -30   0  10    11752.71    11794.36    108.94 o 
 -28   0  10     2790.45     2670.91     38.23 o 
 -26   0  10     4109.52     4234.96     45.74 o 
 -24   0  10     3882.83     3721.55     37.87 o 
 -22   0  10    12047.05    13023.56     83.21 o 
 -20   0  10    15514.61    16283.76    108.51 o 
 -18   0  10    27800.38    26633.48    183.09 o 
 -16   0  10     1928.42     1907.61     29.74 o 
 -14   0  10    93797.84    94883.84    785.74 o 
 -12   0  10    55367.84    59575.52    522.83 o 
 -10   0  10    91540.77    95205.04    684.58 o 
  -8   0  10    19796.12    19031.88    127.25 o 
  -6   0  10     1305.27      901.28     22.75 o 
  -4   0  10     6430.89     6785.19     43.97 o 
  -2   0  10    17041.29    16735.57     81.39 o 
   0   0  10     1168.36     1189.99     14.90 o 
   2   0  10    23341.49    23726.45    133.65 o 
   4   0  10      719.68      851.34     15.29 o 
   6   0  10    12991.07    13088.13     88.25 o 
   8   0  10     4171.57     4038.08     43.03 o 
  10   0  10     3923.95     3887.10     64.07 o 
  12   0  10    11212.25    11576.62    155.52 o 
  14   0  10     2936.95     2769.16     80.19 o 
  16   0  10     3861.35     4129.71    113.75 o 
  18   0  10     3146.20     3207.60     75.55 o 
  20   0  10      563.63      550.46     69.25 o 
  22   0  10     1932.73     1919.97    108.63 o 
 -41   1  10        1.70      -19.35     14.87 o 
 -39   1  10      427.57      487.91     43.59 o 
 -37   1  10       10.17        3.19     14.24 o 
 -35   1  10       47.07       61.96     14.63 o 
 -33   1  10      707.66      649.11     17.60 o 
 -31   1  10      478.65      444.36     14.41 o 
 -29   1  10       92.51       93.85      7.01 o 
 -27   1  10      437.01      392.34     11.03 o 
 -25   1  10      328.53      329.12      9.85 o 
 -23   1  10      115.46      111.66      5.99 o 
 -21   1  10       52.00       65.43      4.65 o 
 -19   1  10      379.34      450.47      7.98 o 
 -17   1  10      647.62      659.71      9.19 o 
 -15   1  10      641.88      942.89     10.76 o 
 -13   1  10    12033.94    12705.39     59.49 o 
 -11   1  10     3903.94     3929.18     23.58 o 
  -9   1  10      610.28      960.55      9.85 o 
  -7   1  10    13187.84    13932.25     59.05 o 
  -5   1  10      943.11      996.03      8.86 o 
  -3   1  10     1459.50     1528.38     10.36 o 
  -1   1  10      451.82      515.48      6.57 o 
   1   1  10      161.16      131.34      4.21 o 
   3   1  10      144.77      130.59      5.07 o 
   5   1  10      688.86      688.65     10.59 o 
   7   1  10     1111.59     1039.93     16.23 o 
   9   1  10      607.09      538.70     14.68 o 
  11   1  10      204.17      179.85     10.86 o 
  13   1  10      680.78      626.63     19.51 o 
  15   1  10       21.54        0.58     12.02 o 
  17   1  10      373.63      368.40     27.35 o 
  19   1  10        8.30      -10.50     12.71 o 
  21   1  10       91.95       66.64     18.06 o 
 -40   2  10     1582.40     1645.15     53.70 o 
 -38   2  10     1793.75     1915.77     41.15 o 
 -36   2  10     5601.90     5576.27     65.32 o 
 -34   2  10     4294.98     4386.03     46.29 o 
 -32   2  10     3072.28     3181.97     37.24 o 
 -30   2  10     2072.90     2121.53     27.70 o 
 -28   2  10     2915.59     2974.38     30.57 o 
 -26   2  10     3602.82     3546.07     32.33 o 
 -24   2  10    13032.48    12642.73     69.56 o 
 -22   2  10     4268.33     4268.02     33.31 o 
 -20   2  10    20954.85    21073.03    103.32 o 
 -18   2  10    16904.87    16565.00     80.82 o 
 -16   2  10     9272.05     9577.05     60.64 o 
 -14   2  10    51741.84    53057.95    246.63 o 
 -12   2  10     5188.03     4661.97     34.64 o 
 -10   2  10    16413.90    16217.56     83.66 o 
  -8   2  10    22320.09    23096.74    108.05 o 
  -6   2  10    13461.75    14262.19     76.83 o 
  -4   2  10    26698.10    27585.47    125.43 o 
  -2   2  10     6879.89     6377.03     42.41 o 
   0   2  10     1282.99     1361.50     17.48 o 
   2   2  10     8973.60     8751.17     50.55 o 
   4   2  10     1802.90     1579.90     19.30 o 
   6   2  10     5576.72     5438.39     41.00 o 
   8   2  10      780.54      964.24     16.70 o 
  10   2  10     1018.25      976.34     19.44 o 
  12   2  10     6427.83     6556.84     61.14 o 
  14   2  10     2921.65     2815.57     40.67 o 
  16   2  10     4004.65     4028.16     57.63 o 
  18   2  10     5415.82     5460.68     99.47 o 
  20   2  10     2728.81     2484.23     78.79 o 
 -39   3  10      179.73      192.34     18.82 o 
 -37   3  10      284.99      324.58     21.99 o 
 -35   3  10       10.24       27.24      9.26 o 
 -33   3  10        3.54       11.86      7.92 o 
 -31   3  10      199.96      273.34     13.60 o 
 -29   3  10      212.85      140.40      9.18 o 
 -27   3  10      250.04      193.07      9.94 o 
 -25   3  10     3866.41     3794.52     36.03 o 
 -23   3  10     3249.17     3345.87     31.68 o 
 -21   3  10      985.21      754.22     14.07 o 
 -19   3  10      287.54      315.62      9.37 o 
 -17   3  10      196.43      246.58      7.14 o 
 -15   3  10      184.17      213.36      7.81 o 
 -13   3  10        0.91        2.17      2.57 o 
 -11   3  10        0.85        7.80      3.10 o 
  -9   3  10     3025.31     2964.57     23.29 o 
  -7   3  10     1506.29     1328.65     12.95 o 
  -5   3  10     3069.55     3199.75     30.14 o 
  -3   3  10    12043.31    12396.27     77.71 o 
  -1   3  10      211.54      182.84      9.29 o 
   1   3  10      380.57      295.58     10.34 o 
   3   3  10      666.36      563.32     13.87 o 
   5   3  10        3.38       -2.74      3.95 o 
   7   3  10       20.63       19.57      5.59 o 
   9   3  10      255.49      219.06     12.36 o 
  11   3  10     1718.86     1592.08     31.71 o 
  13   3  10        5.04       24.21      9.47 o 
  15   3  10        0.04       -8.85      9.43 o 
  17   3  10        1.67       18.76     11.05 o 
  19   3  10      117.15      160.44     17.59 o 
 -38   4  10     2153.73     2310.42     54.19 o 
 -36   4  10     3117.93     3096.29     61.74 o 
 -34   4  10     1808.86     1902.20     39.26 o 
 -32   4  10     3926.73     4213.35     47.65 o 
 -30   4  10     2726.75     2467.33     34.16 o 
 -28   4  10     2719.97     2928.74     35.88 o 
 -26   4  10      873.08      932.81     18.78 o 
 -24   4  10     1685.04     1724.78     23.71 o 
 -22   4  10      998.14     1236.49     19.59 o 
 -20   4  10    24312.21    23803.93    128.63 o 
 -18   4  10     4559.61     4380.04     37.52 o 
 -16   4  10    16245.21    16113.47     95.53 o 
 -14   4  10    17824.87    18032.59    102.95 o 
 -12   4  10    14669.31    14892.69    106.91 o 
 -10   4  10     6779.66     6665.51     54.06 o 
  -8   4  10    10091.73    10461.36     71.83 o 
  -6   4  10     2399.57     2283.17     21.03 o 
  -4   4  10     7079.35     6712.81     46.95 o 
  -2   4  10     4302.01     4144.20     36.20 o 
   0   4  10     2645.57     2817.12     28.95 o 
   2   4  10      694.40      890.49     21.01 o 
   4   4  10     5435.58     5424.11     47.36 o 
   6   4  10     5022.38     4810.61     48.04 o 
   8   4  10     5297.79     5344.87     55.84 o 
  10   4  10     1067.08      896.21     29.94 o 
  12   4  10     4336.48     4377.67     56.24 o 
  14   4  10      445.20      402.70     21.94 o 
  16   4  10     3020.26     3025.30     57.40 o 
  18   4  10     2435.60     2640.36     59.86 o 
 -35   5  10       45.49       51.56     12.79 o 
 -33   5  10      171.17      159.74     16.19 o 
 -31   5  10      120.72      141.94     15.01 o 
 -29   5  10      860.64      926.29     24.13 o 
 -27   5  10      182.32      136.87     11.67 o 
 -25   5  10     1168.95     1279.08     26.19 o 
 -23   5  10      270.92      188.37     10.72 o 
 -21   5  10      122.15       94.54      7.70 o 
 -19   5  10       49.09       40.48      5.35 o 
 -17   5  10      993.24     1054.95     17.05 o 
 -15   5  10      928.80     1080.89     19.43 o 
 -13   5  10     3198.87     3216.64     35.85 o 
 -11   5  10        0.93        5.66      5.13 o 
  -9   5  10      306.53      327.41     13.95 o 
  -7   5  10       10.65       24.34      6.82 o 
  -5   5  10      481.72      456.21     14.90 o 
  -3   5  10      883.18      760.57     19.75 o 
  -1   5  10      693.21      619.07     16.08 o 
   1   5  10     1920.84     1987.34     26.89 o 
   3   5  10        4.75        6.21      5.79 o 
   5   5  10     1395.75     1346.73     28.32 o 
   7   5  10      616.05      610.63     21.56 o 
   9   5  10     1381.15     1434.86     28.13 o 
  11   5  10       21.87       11.95      8.64 o 
  13   5  10        2.10        6.62      9.41 o 
  15   5  10      151.15      172.12     17.82 o 
 -32   6  10     1470.37     1642.43     47.43 o 
 -30   6  10     2682.52     2487.96     51.48 o 
 -28   6  10     3361.18     3620.89     53.51 o 
 -26   6  10     5683.87     5905.75     62.95 o 
 -24   6  10     1712.14     1702.57     28.70 o 
 -22   6  10     1448.30     1726.38     30.52 o 
 -20   6  10     2485.66     2467.45     33.59 o 
 -18   6  10      806.72      809.49     19.76 o 
 -16   6  10     4531.25     4889.37     59.24 o 
 -14   6  10     4605.32     4407.10     54.54 o 
 -12   6  10     5182.74     5393.95     59.07 o 
 -10   6  10     7897.68     7608.57     73.79 o 
  -8   6  10     3499.44     3438.02     42.36 o 
  -6   6  10     6746.23     7056.59     63.31 o 
  -4   6  10     1626.35     1638.19     29.16 o 
  -2   6  10     3303.56     3277.34     48.75 o 
   0   6  10     2254.71     2157.45     35.13 o 
   2   6  10     1361.45     1360.00     30.09 o 
   4   6  10     1460.08     1337.35     30.92 o 
   6   6  10      178.87      140.92     15.86 o 
   8   6  10      909.87      892.19     31.10 o 
  10   6  10     2289.08     2234.93     48.82 o 
  12   6  10     4893.00     5009.55     92.74 o 
 -29   7  10       33.52       -0.86     10.37 o 
 -27   7  10      218.46      186.68     19.68 o 
 -25   7  10       11.79       -0.71      9.14 o 
 -23   7  10      251.47      204.83     29.01 o 
 -21   7  10       48.65       43.21     10.43 o 
 -19   7  10       18.06        5.22      8.08 o 
 -17   7  10       31.00       35.90     16.85 o 
 -15   7  10      377.36      365.25     18.82 o 
 -13   7  10      615.47      618.98     21.37 o 
 -11   7  10      128.29       78.08      9.45 o 
  -9   7  10       32.80        6.84      6.41 o 
  -7   7  10       35.77       21.47      7.38 o 
  -5   7  10       83.14       60.38      8.85 o 
  -3   7  10       95.81       67.52     10.87 o 
  -1   7  10      341.13      374.72     25.91 o 
   1   7  10      303.84      297.19     22.66 o 
   3   7  10      387.63      372.03     24.01 o 
   5   7  10       27.10       -1.73     10.79 o 
   7   7  10        0.58       -7.81     12.72 o 
   9   7  10       41.33       20.99     14.66 o 
 -22   8  10     2390.06     2538.08     80.26 o 
 -20   8  10      791.32      753.68     33.31 o 
 -18   8  10     2008.11     1956.88     51.06 o 
 -16   8  10     1213.20     1424.85     42.38 o 
 -14   8  10     1933.78     1945.80     65.59 o 
 -12   8  10     1931.87     2024.15     43.72 o 
 -10   8  10     4609.06     4959.16     72.06 o 
  -8   8  10       79.71       28.85     11.78 o 
  -6   8  10     2813.85     2899.23     62.57 o 
  -4   8  10      891.86      861.42     40.90 o 
  -2   8  10     1770.89     1653.28     49.42 o 
   0   8  10     1086.40     1127.82     53.57 o 
   2   8  10      911.87      798.56     53.73 o 
 -43   1  11     1303.57     1215.60     44.53 o 
 -41   1  11     4469.61     4606.51     71.71 o 
 -39   1  11      205.28      205.74     18.73 o 
 -37   1  11      757.59      766.68     27.15 o 
 -35   1  11     3562.95     3623.62     46.06 o 
 -33   1  11     6233.52     6365.16     54.17 o 
 -31   1  11     5782.92     5714.92     49.00 o 
 -29   1  11     8406.65     8292.76     56.68 o 
 -27   1  11     2798.14     2712.34     26.44 o 
 -25   1  11    13611.49    13423.45     73.11 o 
 -23   1  11     3164.85     3095.66     26.36 o 
 -21   1  11     8270.20     7882.33     43.67 o 
 -19   1  11     2760.00     2475.08     19.84 o 
 -17   1  11    14255.60    14670.11     67.52 o 
 -15   1  11    88875.12    90317.55    461.06 o 
 -13   1  11     7960.55     7064.67     37.54 o 
 -11   1  11    15657.27    16327.77     76.10 o 
  -9   1  11    42880.49    42889.40    174.41 o 
  -7   1  11     8281.74     8317.94     38.90 o 
  -5   1  11    47826.54    50936.03    172.09 o 
  -3   1  11    10697.74    10388.76     41.91 o 
  -1   1  11     4180.72     4398.52     22.53 o 
   1   1  11     8017.63     8069.60     38.11 o 
   3   1  11     6158.75     5806.00     35.88 o 
   5   1  11     1933.47     2191.20     21.09 o 
   7   1  11     3380.51     3338.98     32.07 o 
   9   1  11      768.69      708.18     17.00 o 
  11   1  11     5162.91     5398.68     59.28 o 
  13   1  11     1057.28     1000.21     33.18 o 
  15   1  11     3102.72     3158.80     64.34 o 
  17   1  11     4645.07     4684.45     82.11 o 
  19   1  11     1271.41     1192.38     42.34 o 
  21   1  11     3382.79     3553.35    154.60 o 
 -42   2  11      300.08      220.73     28.98 o 
 -40   2  11      367.52      351.00     46.06 o 
 -38   2  11      579.51      549.21     22.80 o 
 -36   2  11      210.00      197.43     13.02 o 
 -34   2  11      317.98      325.23     15.20 o 
 -32   2  11      808.65      861.84     18.84 o 
 -30   2  11      129.52       82.09      7.72 o 
 -28   2  11      442.56      417.87     12.44 o 
 -26   2  11       68.48       69.62      6.24 o 
 -24   2  11      104.49      135.20      7.33 o 
 -22   2  11      109.57      116.65      6.72 o 
 -20   2  11      954.19      946.77     13.06 o 
 -18   2  11     1563.86     1595.50     17.57 o 
 -16   2  11     3401.55     3629.08     26.47 o 
 -14   2  11     9993.21    11627.88     63.91 o 
 -12   2  11     1452.19     1700.08     17.38 o 
 -10   2  11       11.28        7.70      2.36 o 
  -8   2  11      394.49      486.42      8.30 o 
  -6   2  11      776.97     1059.32     12.16 o 
  -4   2  11       22.10       -3.72      1.86 o 
  -2   2  11     1420.01     1458.47     18.21 o 
   0   2  11        4.34       -1.37      3.73 o 
   2   2  11      589.70      601.11     11.84 o 
   4   2  11       69.30      105.11      6.78 o 
   6   2  11      123.24      172.58      8.38 o 
   8   2  11       24.98       26.86      6.00 o 
  10   2  11       10.04        8.86      6.14 o 
  12   2  11       31.79       27.94      7.55 o 
  14   2  11       15.79       13.28     12.49 o 
  16   2  11      537.81      450.79     29.22 o 
  18   2  11      258.69      269.53     24.75 o 
  20   2  11        0.40       -9.37     13.83 o 
 -41   3  11     1578.65     1525.15     58.82 o 
 -39   3  11     1125.12     1220.84     37.53 o 
 -37   3  11     2929.94     2890.89     50.76 o 
 -35   3  11     3996.60     3995.17     54.02 o 
 -33   3  11     4807.97     4724.46     61.16 o 
 -31   3  11     7717.45     7413.97     66.46 o 
 -29   3  11      988.86     1138.37     20.25 o 
 -27   3  11     4108.66     4281.71     39.40 o 
 -25   3  11     2950.22     2872.00     33.02 o 
 -23   3  11     6975.19     7104.70     50.46 o 
 -21   3  11     3517.54     3203.64     30.11 o 
 -19   3  11    10786.91    10616.12     63.74 o 
 -17   3  11     5681.75     5669.73     37.92 o 
 -15   3  11    33333.87    32829.40    155.05 o 
 -13   3  11     7162.63     7236.59     48.24 o 
 -11   3  11    19875.03    20335.43    103.91 o 
  -9   3  11    17871.01    18211.11     83.39 o 
  -7   3  11    13772.40    14068.90     79.08 o 
  -5   3  11    10171.98     9719.73     65.21 o 
  -3   3  11     6592.00     6621.11     53.85 o 
  -1   3  11     1180.47     1138.29     19.11 o 
   1   3  11    13687.94    13801.97     81.30 o 
   3   3  11     1709.70     1709.57     26.34 o 
   5   3  11     3455.73     3595.88     37.77 o 
   7   3  11     2034.23     2183.19     29.74 o 
   9   3  11     1153.34     1123.08     25.11 o 
  11   3  11     6628.57     6706.71     71.40 o 
  13   3  11     1921.81     1865.19     36.77 o 
  15   3  11     1936.53     1988.36     39.44 o 
  17   3  11      940.65      955.14     31.85 o 
  19   3  11      778.33      727.87     39.11 o 
 -38   4  11       46.01       24.86     20.51 o 
 -36   4  11       43.95       52.04     11.31 o 
 -34   4  11      193.60      236.90     14.77 o 
 -32   4  11       17.97       22.05      6.92 o 
 -30   4  11       56.45       47.62      7.51 o 
 -28   4  11        0.01       -5.89      4.94 o 
 -26   4  11      672.08      659.35     15.64 o 
 -24   4  11        7.08       30.65      5.49 o 
 -22   4  11     1196.89     1093.79     18.01 o 
 -20   4  11     1614.77     1651.28     20.92 o 
 -18   4  11      675.17      720.42     15.35 o 
 -16   4  11      186.04      294.06     10.65 o 
 -14   4  11     1859.50     1963.03     23.23 o 
 -12   4  11      412.63      372.38     10.06 o 
 -10   4  11      515.18      511.55     12.44 o 
  -8   4  11     1891.72     1860.85     21.54 o 
  -6   4  11      764.51      692.04     14.73 o 
  -4   4  11      956.60      996.32     21.75 o 
  -2   4  11       66.89       44.31      5.23 o 
   0   4  11      520.88      573.11     13.66 o 
   2   4  11     1511.94     1370.69     22.07 o 
   4   4  11       83.77       71.52      7.81 o 
   6   4  11        0.88       -4.38      5.56 o 
   8   4  11        7.62        5.57      7.81 o 
  10   4  11     1065.17     1004.48     26.70 o 
  12   4  11      519.82      575.25     22.16 o 
  14   4  11      172.05      167.36     15.85 o 
  16   4  11        0.33      -20.90     10.45 o 
 -37   5  11      975.32      906.79     79.96 o 
 -35   5  11     1433.83     1376.59     35.51 o 
 -33   5  11     1153.80     1342.08     40.27 o 
 -31   5  11     3968.77     3814.02     60.45 o 
 -29   5  11      515.06      601.46     20.18 o 
 -27   5  11     6380.69     6601.80     66.35 o 
 -25   5  11     5635.51     5393.13     51.88 o 
 -23   5  11     6193.31     6855.68     55.50 o 
 -21   5  11     2745.93     2669.22     30.56 o 
 -19   5  11     1300.52     1489.05     22.97 o 
 -17   5  11     1623.22     1863.64     24.15 o 
 -15   5  11     6164.35     5875.95     61.65 o 
 -13   5  11     2991.40     3004.48     42.28 o 
 -11   5  11    14046.28    13480.61    113.31 o 
  -9   5  11     4840.69     4780.51     53.53 o 
  -7   5  11    15807.83    15343.90    109.96 o 
  -5   5  11     5370.33     5136.03     58.65 o 
  -3   5  11     4049.86     4110.60     42.88 o 
  -1   5  11     2569.03     2573.80     30.68 o 
   1   5  11     2889.82     2835.83     43.45 o 
   3   5  11     1681.03     1526.51     30.06 o 
   5   5  11      842.71      846.12     22.64 o 
   7   5  11     2422.27     2492.89     37.20 o 
   9   5  11      777.94      670.44     23.93 o 
  11   5  11     2067.00     2121.54     50.20 o 
  13   5  11     1714.51     1752.80     40.43 o 
  15   5  11     1904.86     1912.18     47.12 o 
 -34   6  11       46.97        9.41     12.54 o 
 -32   6  11      251.28      231.77     20.33 o 
 -30   6  11       72.98      141.76     24.50 o 
 -28   6  11      510.22      431.61     24.99 o 
 -26   6  11     1699.78     1808.62     32.00 o 
 -24   6  11     2338.45     2478.82     35.02 o 
 -22   6  11      293.73      232.89     13.74 o 
 -20   6  11      465.83      318.55     16.17 o 
 -18   6  11       25.58       31.50      7.70 o 
 -16   6  11        9.01       17.09      6.92 o 
 -14   6  11      332.39      261.27     14.44 o 
 -12   6  11        3.01       -3.77      5.40 o 
 -10   6  11      418.34      500.55     17.12 o 
  -8   6  11      245.11      249.73     13.76 o 
  -6   6  11       32.10       28.45      7.44 o 
  -4   6  11     1988.66     1942.94     37.21 o 
  -2   6  11      229.72      158.23     12.84 o 
   0   6  11       54.74       58.31      8.99 o 
   2   6  11      494.13      468.02     20.38 o 
   4   6  11        3.07        1.66      8.30 o 
   6   6  11      317.23      288.87     18.37 o 
   8   6  11      102.55      107.31     14.54 o 
  10   6  11     1273.92     1309.26     94.17 o 
  12   6  11       32.70       43.10     14.35 o 
 -29   7  11      583.18      616.52     42.09 o 
 -27   7  11     1070.88     1112.32     85.54 o 
 -25   7  11      519.21      378.81     28.19 o 
 -23   7  11     2277.24     2456.41     55.70 o 
 -21   7  11     3334.65     3377.50     57.40 o 
 -19   7  11     1571.92     1617.66     37.88 o 
 -17   7  11     5508.53     5988.39     77.81 o 
 -15   7  11     1549.37     1407.90     32.29 o 
 -13   7  11     3496.67     3750.42     54.41 o 
 -11   7  11     1441.83     1491.99     30.65 o 
  -9   7  11     2512.08     2316.59     38.85 o 
  -7   7  11     2103.70     2139.91     35.50 o 
  -5   7  11     2643.91     2563.50     44.80 o 
  -3   7  11     1384.18     1289.24     32.49 o 
  -1   7  11     2730.58     2790.27     49.65 o 
   1   7  11      915.27      850.08     30.92 o 
   3   7  11     2643.45     2516.17     59.55 o 
   5   7  11     1248.88     1231.05     52.69 o 
   7   7  11     1906.34     1924.22     61.68 o 
 -22   8  11      273.57      212.56     25.14 o 
 -20   8  11       23.66        5.75     10.02 o 
 -18   8  11        7.18       12.88     10.12 o 
 -16   8  11        7.95        9.05      9.18 o 
 -14   8  11       60.82       48.23     10.82 o 
 -12   8  11      122.45      159.84     15.61 o 
 -10   8  11      110.91      113.56     27.01 o 
  -8   8  11        3.56        3.12      8.51 o 
  -6   8  11        5.06        3.27     12.15 o 
  -4   8  11       26.38       22.15     11.14 o 
  -2   8  11       20.56        1.89     10.66 o 
   0   8  11      312.95      300.89     39.38 o 
 -44   0  12     2013.10     2068.38     90.47 o 
 -42   0  12     1326.75     1391.24     59.71 o 
 -40   0  12     1197.16     1272.67     56.74 o 
 -38   0  12     2507.98     2511.38     56.89 o 
 -36   0  12     6680.46     6792.69     88.55 o 
 -34   0  12      297.48      273.23     17.67 o 
 -32   0  12     1957.24     1850.84     36.58 o 
 -30   0  12     2057.35     2089.42     37.65 o 
 -28   0  12    13194.15    13094.85    121.63 o 
 -26   0  12    26595.57    27039.12    190.90 o 
 -24   0  12     9693.21     9699.77     68.47 o 
 -22   0  12     1249.46     1274.42     20.07 o 
 -20   0  12    21083.74    20521.14    139.68 o 
 -18   0  12      133.17       68.84     11.14 o 
 -16   0  12    30662.08    30732.28    225.42 o 
 -14   0  12     1435.03     1166.25     22.05 o 
 -12   0  12    49969.30    53433.37    296.63 o 
 -10   0  12    59999.00    62553.95    367.73 o 
  -8   0  12    26153.59    26709.69    166.94 o 
  -6   0  12    23514.50    24316.61    126.31 o 
  -4   0  12     1574.02     1110.83     14.82 o 
  -2   0  12     1345.92     1326.42     18.40 o 
   0   0  12    21678.56    22719.17    129.81 o 
   2   0  12     4805.04     4659.30     35.55 o 
   4   0  12    12819.39    13559.15     86.54 o 
   6   0  12     6807.72     6560.41    101.75 o 
   8   0  12      910.23      957.08     37.38 o 
  10   0  12     3117.47     3316.15     88.07 o 
  12   0  12     3757.92     3856.42     80.18 o 
  14   0  12      163.53      168.83     26.14 o 
  16   0  12     2088.31     2029.31     66.54 o 
  18   0  12      203.02      141.21     46.17 o 
  20   0  12     2236.06     2074.76    111.34 o 
 -43   1  12       81.35       67.18     19.17 o 
 -41   1  12       93.72       54.95     15.45 o 
 -39   1  12       45.82       38.81     13.88 o 
 -37   1  12      251.50      212.65     15.21 o 
 -35   1  12      114.36      118.83     11.46 o 
 -33   1  12      710.28      608.69     16.99 o 
 -31   1  12       91.10       80.61      7.91 o 
 -29   1  12      126.79      136.60      7.80 o 
 -27   1  12     2700.18     2836.26     27.92 o 
 -25   1  12      668.66      713.80     12.73 o 
 -23   1  12       72.89       64.58      4.90 o 
 -21   1  12      163.46      151.09      5.65 o 
 -19   1  12        0.24       11.96      2.83 o 
 -17   1  12     2013.54     2159.96     17.32 o 
 -15   1  12      138.69       77.58      3.93 o 
 -13   1  12     2970.25     3166.56     21.85 o 
 -11   1  12      777.52      795.99      9.79 o 
  -9   1  12     2667.62     2961.80     19.67 o 
  -7   1  12       22.06       22.06      2.19 o 
  -5   1  12     5470.95     6032.11     29.02 o 
  -3   1  12     1056.46     1237.71     10.78 o 
  -1   1  12      831.36      942.61      9.89 o 
   1   1  12     2336.28     2414.75     19.44 o 
   3   1  12      171.47      141.85      6.66 o 
   5   1  12      460.27      514.90     11.93 o 
   7   1  12     1010.26      950.10     17.62 o 
   9   1  12      207.71      219.90     14.37 o 
  11   1  12       31.75       11.24     11.59 o 
  13   1  12      100.91       87.22     16.98 o 
  15   1  12       92.04       81.63     18.42 o 
  17   1  12        0.15      -15.14     12.31 o 
  19   1  12       64.03       56.46     16.90 o 
 -42   2  12      725.99      719.29     43.48 o 
 -40   2  12       33.69      102.48     23.17 o 
 -38   2  12     1427.84     1412.75     30.24 o 
 -36   2  12     5491.05     5502.02     64.99 o 
 -34   2  12      723.99      817.43     19.78 o 
 -32   2  12     5549.35     5567.89     49.13 o 
 -30   2  12     5722.09     5858.20     48.42 o 
 -28   2  12     9995.42    10130.94     67.46 o 
 -26   2  12    12137.50    11636.17     72.35 o 
 -24   2  12     1841.94     1929.45     22.98 o 
 -22   2  12     7880.45     7735.51     47.55 o 
 -20   2  12    11898.67    11617.73     65.79 o 
 -18   2  12     8043.80     8138.81     46.79 o 
 -16   2  12     7114.08     6783.02     42.85 o 
 -14   2  12      816.70      569.49     10.61 o 
 -12   2  12    25937.84    26454.34    126.21 o 
 -10   2  12    39587.99    39729.00    167.27 o 
  -8   2  12    12797.25    12828.07     64.73 o 
  -6   2  12    21188.22    21602.68    103.15 o 
  -4   2  12    12474.10    12365.62     70.59 o 
  -2   2  12    14125.76    14674.74     78.51 o 
   0   2  12    16520.57    16826.18     82.09 o 
   2   2  12     2397.17     2189.69     22.56 o 
   4   2  12      139.56      186.47      8.78 o 
   6   2  12     6376.20     6468.47     48.22 o 
   8   2  12     1145.35     1078.92     21.92 o 
  10   2  12     3895.59     4131.59     44.88 o 
  12   2  12     1244.83     1200.01     29.15 o 
  14   2  12      555.79      496.41     29.86 o 
  16   2  12     4981.22     5047.22     85.56 o 
  18   2  12     1646.43     1529.34     48.28 o 
 -41   3  12      262.34      231.35     28.29 o 
 -39   3  12        5.49       -0.28      9.20 o 
 -37   3  12       27.62       31.75      9.59 o 
 -35   3  12      244.15      263.12     16.30 o 
 -33   3  12        1.20       28.12      7.61 o 
 -31   3  12       44.75       43.07     10.14 o 
 -29   3  12        0.13        9.60      5.17 o 
 -27   3  12     1349.10     1367.31     22.29 o 
 -25   3  12     2065.95     2373.64     28.37 o 
 -23   3  12     2943.92     3032.89     31.32 o 
 -21   3  12      113.49       86.38      6.42 o 
 -19   3  12      410.20      474.99     11.48 o 
 -17   3  12      715.45      782.21     13.13 o 
 -15   3  12      274.51      194.98      8.34 o 
 -13   3  12       27.71       37.21      4.81 o 
 -11   3  12     1696.78     1821.46     18.68 o 
  -9   3  12     1427.65     1444.08     20.11 o 
  -7   3  12      120.33       91.63      6.60 o 
  -5   3  12      823.53      792.00     16.52 o 
  -3   3  12      830.07      819.64     17.21 o 
  -1   3  12      124.32      110.40      7.48 o 
   1   3  12      192.04      221.17     10.71 o 
   3   3  12      374.70      335.03     12.33 o 
   5   3  12      217.17      216.13     11.71 o 
   7   3  12      847.22      745.56     18.62 o 
   9   3  12     1343.38     1337.16     28.32 o 
  11   3  12      117.87      131.03     12.62 o 
  13   3  12        0.14      -12.84      9.24 o 
  15   3  12      904.56      904.77     31.70 o 
  17   3  12      205.63      185.66     22.42 o 
 -40   4  12       76.39      122.92     20.20 o 
 -38   4  12     1406.14     1351.11     43.32 o 
 -36   4  12     2344.93     2243.61     64.97 o 
 -34   4  12     2319.01     2613.97     42.36 o 
 -32   4  12     2378.67     2176.66     34.58 o 
 -30   4  12     2502.22     2584.73     32.89 o 
 -28   4  12     3054.89     3078.04     33.43 o 
 -26   4  12     4061.61     3789.30     40.04 o 
 -24   4  12     3271.15     3797.19     38.36 o 
 -22   4  12     6229.33     6309.05     51.27 o 
 -20   4  12     4550.97     4649.93     35.97 o 
 -18   4  12    18324.72    18740.14    110.00 o 
 -16   4  12     7391.12     6865.02     51.64 o 
 -14   4  12     5295.41     5230.74     44.28 o 
 -12   4  12     2281.00     2465.94     23.40 o 
 -10   4  12    10828.86    10599.80     72.44 o 
  -8   4  12      634.84      678.53     15.83 o 
  -6   4  12    22309.19    21603.22    124.63 o 
  -4   4  12     6795.84     6525.78     52.90 o 
  -2   4  12     8721.35     8438.82     59.00 o 
   0   4  12     5011.68     4995.28     43.45 o 
   2   4  12     4893.63     4983.59     46.06 o 
   4   4  12     1102.98     1119.98     26.04 o 
   6   4  12     4081.75     4043.96     50.72 o 
   8   4  12     1057.01      947.65     24.06 o 
  10   4  12     2219.97     2293.61     40.36 o 
  12   4  12      580.43      568.81     24.13 o 
  14   4  12     1819.81     1864.21     45.70 o 
  16   4  12      645.06      631.78     32.06 o 
 -37   5  12      145.87      139.47     18.24 o 
 -35   5  12      223.69      228.81     24.78 o 
 -33   5  12       34.93       30.58     10.25 o 
 -31   5  12     1738.41     1735.96     34.04 o 
 -29   5  12       12.32        1.03      6.29 o 
 -27   5  12      803.89      895.07     22.82 o 
 -25   5  12      483.35      477.58     19.91 o 
 -23   5  12     1208.70     1258.40     23.13 o 
 -21   5  12      936.83      938.44     18.92 o 
 -19   5  12      108.73      192.70      9.85 o 
 -17   5  12     1374.34     1326.35     23.44 o 
 -15   5  12     4597.57     4430.40     47.34 o 
 -13   5  12      650.85      580.22     18.84 o 
 -11   5  12       68.35       50.32      7.77 o 
  -9   5  12       71.84       26.91      6.74 o 
  -7   5  12      685.92      593.95     17.37 o 
  -5   5  12      140.10      132.07      9.83 o 
  -3   5  12      432.15      428.96     13.50 o 
  -1   5  12      305.30      340.26     17.34 o 
   1   5  12      514.80      531.02     18.22 o 
   3   5  12       12.55        5.13      5.33 o 
   5   5  12      215.94      212.25     12.61 o 
   7   5  12      226.25      210.01     16.32 o 
   9   5  12      149.09      116.34     14.00 o 
  11   5  12       18.71       14.92     10.49 o 
  13   5  12        8.67       -3.59     10.02 o 
 -34   6  12      474.96      548.78     36.17 o 
 -32   6  12     1460.92     1351.93     40.02 o 
 -30   6  12     2433.47     2549.62     61.14 o 
 -28   6  12     7608.55     8068.39     81.87 o 
 -26   6  12     1664.96     1576.12     41.20 o 
 -24   6  12     2549.33     2909.96     44.22 o 
 -22   6  12     1051.16     1016.65     28.72 o 
 -20   6  12     2243.95     2213.60     39.92 o 
 -18   6  12     3349.35     3848.52     53.60 o 
 -16   6  12     1443.18     1355.33     30.21 o 
 -14   6  12     2209.60     2362.22     40.25 o 
 -12   6  12     5581.98     5501.95     62.05 o 
 -10   6  12     7314.82     7001.86     89.38 o 
  -8   6  12     3382.08     3487.27     47.72 o 
  -6   6  12     4441.79     4406.59     52.02 o 
  -4   6  12     2570.29     2433.90     37.95 o 
  -2   6  12     3993.42     3923.39     50.23 o 
   0   6  12     2171.86     2110.82     38.96 o 
   2   6  12     1405.33     1394.83     40.36 o 
   4   6  12     1139.89     1132.72     35.64 o 
   6   6  12     1215.81     1108.25     34.59 o 
   8   6  12     1451.45     1425.07     42.27 o 
  10   6  12     1506.19     1590.05     47.67 o 
 -29   7  12      104.42       59.20     23.08 o 
 -27   7  12       68.11       84.79     51.35 o 
 -25   7  12       23.27       61.60     77.40 o 
 -23   7  12       53.53       35.48     12.15 o 
 -21   7  12      348.76      428.75     23.18 o 
 -19   7  12        4.36        5.81      8.10 o 
 -17   7  12      472.94      425.49     20.81 o 
 -15   7  12      453.51      395.78     19.83 o 
 -13   7  12      139.91       93.38     10.29 o 
 -11   7  12      181.61      185.62     13.77 o 
  -9   7  12      154.54      147.53     12.48 o 
  -7   7  12       19.52       20.04      8.40 o 
  -5   7  12       69.82       51.21     11.13 o 
  -3   7  12      409.30      448.27     21.96 o 
  -1   7  12      185.79      180.30     18.01 o 
   1   7  12      501.59      478.80     36.30 o 
   3   7  12      147.08       99.32     18.40 o 
   5   7  12       24.35       -8.79     17.43 o 
 -22   8  12     1079.05     1105.43     48.61 o 
 -20   8  12     1352.67     1222.36     62.01 o 
 -18   8  12      923.86     1054.84     33.22 o 
 -16   8  12     2104.77     1988.35     45.50 o 
 -14   8  12     2205.72     2238.25     65.93 o 
 -12   8  12     2796.81     3009.52     71.91 o 
 -10   8  12      134.62      101.20     13.88 o 
  -8   8  12     2139.98     2182.22     70.04 o 
  -6   8  12      426.97      414.97     42.37 o 
  -4   8  12     1878.67     1870.55     72.31 o 
  -2   8  12     2308.22     2333.81     70.16 o 
 -43   1  13     4625.40     4725.72    121.12 o 
 -41   1  13     2569.04     2695.31     53.20 o 
 -39   1  13     3060.61     2967.71     54.53 o 
 -37   1  13      917.43      994.44     26.69 o 
 -35   1  13      386.42      351.56     15.64 o 
 -33   1  13     4085.29     4012.92     40.77 o 
 -31   1  13     7000.94     7021.05     55.81 o 
 -29   1  13     1645.74     1612.53     21.38 o 
 -27   1  13    14555.90    14526.09     79.27 o 
 -25   1  13     4414.12     4539.23     32.62 o 
 -23   1  13    27372.80    26758.57    125.17 o 
 -21   1  13    15151.12    14948.37     71.40 o 
 -19   1  13    15346.96    15830.67     75.96 o 
 -17   1  13     2081.58     1982.15     19.20 o 
 -15   1  13     7972.93     7329.48     42.13 o 
 -13   1  13     5770.31     5934.26     34.25 o 
 -11   1  13    18182.30    17008.44     75.03 o 
  -9   1  13     3944.53     3807.97     22.51 o 
  -7   1  13    47514.86    49423.29    177.53 o 
  -5   1  13    22869.70    22978.77     82.19 o 
  -3   1  13    11323.27    11781.80     49.38 o 
  -1   1  13    18546.54    18578.32     77.09 o 
   1   1  13     3188.36     3082.31     26.04 o 
   3   1  13      761.29      890.98     14.11 o 
   5   1  13     9581.88     9441.30     61.24 o 
   7   1  13     1146.48     1134.62     23.15 o 
   9   1  13     5446.45     5678.09     63.72 o 
  11   1  13     3447.54     3463.26     64.65 o 
  13   1  13      351.68      333.58     25.53 o 
  15   1  13     3152.63     3289.57     67.84 o 
  17   1  13      348.68      279.68     25.37 o 
 -42   2  13      165.34      160.02     21.98 o 
 -40   2  13      528.74      555.50     24.92 o 
 -38   2  13       20.75       32.88      8.78 o 
 -36   2  13      908.69     1041.43     25.24 o 
 -34   2  13     1491.31     1546.79     26.33 o 
 -32   2  13        9.25       11.10      5.70 o 
 -30   2  13      151.83      127.02      8.51 o 
 -28   2  13      137.41       94.97      7.19 o 
 -26   2  13       11.44       -0.25      4.10 o 
 -24   2  13        0.21        2.55      3.76 o 
 -22   2  13      844.84      795.74     12.89 o 
 -20   2  13      413.41      420.56      9.68 o 
 -18   2  13       10.54        7.22      3.21 o 
 -16   2  13     1848.53     1698.89     16.53 o 
 -14   2  13     4126.42     4080.47     29.73 o 
 -12   2  13      253.94      237.49      6.98 o 
 -10   2  13      779.08      682.72     10.57 o 
  -8   2  13      134.20       97.48      4.52 o 
  -6   2  13     1179.07     1250.43     15.38 o 
  -4   2  13     3902.87     3729.87     32.23 o 
  -2   2  13       65.32       72.17      5.10 o 
   0   2  13     3455.61     3518.41     29.44 o 
   2   2  13      250.59      276.59     10.19 o 
   4   2  13     1844.54     1685.61     22.29 o 
   6   2  13      136.71      141.92      9.00 o 
   8   2  13      303.68      305.52     13.73 o 
  10   2  13      259.35      250.62     16.20 o 
  12   2  13      146.77       85.05     16.04 o 
  14   2  13      141.25      137.64     31.11 o 
  16   2  13       58.29       54.77     16.69 o 
 -41   3  13     1396.09     1514.00     41.74 o 
 -39   3  13     2384.28     2381.00     51.64 o 
 -37   3  13     3578.67     3493.70     55.44 o 
 -35   3  13      815.60      922.57     25.26 o 
 -33   3  13     4806.26     4656.64     56.07 o 
 -31   3  13     2455.34     2562.75     34.68 o 
 -29   3  13     3557.39     3687.64     39.10 o 
 -27   3  13     3728.45     3689.04     37.60 o 
 -25   3  13     3301.12     3645.52     36.29 o 
 -23   3  13     4748.92     4590.79     38.85 o 
 -21   3  13    12255.92    11776.96     71.10 o 
 -19   3  13     3586.04     3866.73     32.59 o 
 -17   3  13    23386.57    22430.50    214.77 o 
 -15   3  13    11029.40    11387.66     87.57 o 
 -13   3  13    13453.23    13321.43     75.99 o 
 -11   3  13     6992.74     6932.05     50.91 o 
  -9   3  13     1969.76     1881.47     25.03 o 
  -7   3  13     8741.50     8834.56     70.44 o 
  -5   3  13     4924.64     4889.26     45.61 o 
  -3   3  13     5191.98     5167.30     43.82 o 
  -1   3  13    14401.60    14188.78     81.37 o 
   1   3  13     6067.27     5632.12     46.28 o 
   3   3  13    12856.93    12862.62     81.59 o 
   5   3  13     4079.87     4260.24     44.06 o 
   7   3  13     1348.89     1438.88     26.00 o 
   9   3  13      838.13      920.51     33.17 o 
  11   3  13     1955.77     1936.69     38.27 o 
  13   3  13      379.38      321.96     21.24 o 
  15   3  13     2196.75     2233.17     50.58 o 
 -40   4  13       95.29      104.71     28.22 o 
 -38   4  13      864.94     1002.67     32.98 o 
 -36   4  13      208.96      259.54     17.80 o 
 -34   4  13        2.16       -5.66      7.81 o 
 -32   4  13       81.32       79.43      8.54 o 
 -30   4  13      396.28      402.09     15.51 o 
 -28   4  13      138.73      105.23     11.72 o 
 -26   4  13     2374.12     2427.17     30.86 o 
 -24   4  13      822.11      716.59     15.79 o 
 -22   4  13     3157.02     3069.29     33.19 o 
 -20   4  13     1895.02     1689.89     22.00 o 
 -18   4  13     3919.58     4295.78     39.41 o 
 -16   4  13     1316.84     1264.33     16.78 o 
 -14   4  13      458.52      537.84     11.45 o 
 -12   4  13       54.27       15.53      4.74 o 
 -10   4  13     3551.26     3442.21     46.43 o 
  -8   4  13        6.12       10.30      4.67 o 
  -6   4  13       47.07       67.32      6.86 o 
  -4   4  13      352.97      285.94     11.58 o 
  -2   4  13     1125.55     1032.87     18.86 o 
   0   4  13        5.33        3.99      4.94 o 
   2   4  13      128.91      103.99      9.14 o 
   4   4  13        0.20      -11.73      6.28 o 
   6   4  13      477.90      476.51     20.78 o 
   8   4  13        1.71       -1.39      8.05 o 
  10   4  13      356.29      359.48     21.50 o 
  12   4  13        8.50       25.13     11.81 o 
  14   4  13      299.84      269.68     24.90 o 
 -37   5  13     1008.18      975.93     52.51 o 
 -35   5  13      412.17      551.19     52.40 o 
 -33   5  13     2185.39     2118.99     48.96 o 
 -31   5  13      439.83      478.90     25.55 o 
 -29   5  13     4897.93     5350.61     63.97 o 
 -27   5  13     1641.29     1476.23     29.11 o 
 -25   5  13     7179.30     7607.30     64.09 o 
 -23   5  13     7991.91     7876.99     63.75 o 
 -21   5  13     5641.20     5723.18     53.13 o 
 -19   5  13      770.58     1042.97     21.88 o 
 -17   5  13     1348.49     1282.40     25.05 o 
 -15   5  13     2864.75     2875.62     37.76 o 
 -13   5  13     5481.99     5857.91     56.94 o 
 -11   5  13     7266.05     7052.38     71.14 o 
  -9   5  13     7346.04     7490.80     68.94 o 
  -7   5  13     6084.65     5613.08     89.17 o 
  -5   5  13     4601.27     4364.79     42.70 o 
  -3   5  13     3780.71     3825.06     55.63 o 
  -1   5  13     4653.85     4530.65     44.02 o 
   1   5  13     1649.30     1726.07     28.29 o 
   3   5  13     4044.47     3994.43     45.83 o 
   5   5  13     1222.11     1168.09     30.63 o 
   7   5  13     1149.96     1081.68     30.63 o 
   9   5  13     1936.30     2011.33     43.28 o 
  11   5  13     1355.77     1361.73     43.60 o 
 -34   6  13      144.49      145.87     19.85 o 
 -32   6  13        0.44      -19.35     14.63 o 
 -30   6  13       77.24       50.50     11.59 o 
 -28   6  13        0.20       -5.31      7.91 o 
 -26   6  13     1027.88     1046.71     29.62 o 
 -24   6  13      822.40      799.98     29.18 o 
 -22   6  13       63.63       42.54      9.71 o 
 -20   6  13       84.47       56.52     10.56 o 
 -18   6  13      278.13      254.19     17.02 o 
 -16   6  13      446.47      434.36     21.98 o 
 -14   6  13       74.91       29.19     10.32 o 
 -12   6  13     2911.25     3005.01     48.20 o 
 -10   6  13     2399.21     2483.01     40.00 o 
  -8   6  13      276.88      327.97     16.87 o 
  -6   6  13      144.14       91.52     10.03 o 
  -4   6  13       22.00       -1.08      6.35 o 
  -2   6  13        4.79        1.39      6.38 o 
   0   6  13      197.88      190.02     20.37 o 
   2   6  13       75.47       82.43     12.74 o 
   4   6  13       31.57        3.22      9.12 o 
   6   6  13       17.90        2.59     10.03 o 
   8   6  13      538.75      502.48     29.51 o 
 -29   7  13      836.06     1077.20     70.83 o 
 -27   7  13      977.94      836.91     43.64 o 
 -25   7  13     2065.31     2337.07     56.22 o 
 -23   7  13     3878.51     3915.06     72.55 o 
 -21   7  13     1706.34     1667.68     45.02 o 
 -19   7  13     3850.89     4239.56     76.70 o 
 -17   7  13     1472.50     1371.04     37.12 o 
 -15   7  13     2620.61     2616.13     93.87 o 
 -13   7  13     1052.57     1124.90     39.16 o 
 -11   7  13     1673.28     1554.83     37.63 o 
  -9   7  13      849.58      930.52     28.44 o 
  -7   7  13     5160.48     5102.29     76.55 o 
  -5   7  13      734.28      620.75     24.62 o 
  -3   7  13     3187.67     3173.81     60.57 o 
  -1   7  13      787.94      773.28     33.99 o 
   1   7  13     2890.00     2812.56     71.50 o 
   3   7  13     2190.10     2348.80    112.07 o 
 -20   8  13       89.16       64.58     14.41 o 
 -18   8  13       71.18       42.63     13.00 o 
 -16   8  13      159.05      121.42     26.17 o 
 -14   8  13      207.26      127.04     17.38 o 
 -12   8  13      551.58      584.74     30.53 o 
 -10   8  13      108.53       72.64     14.78 o 
  -8   8  13       40.39       68.05     25.57 o 
  -6   8  13       69.13       47.25     14.48 o 
  -4   8  13        0.29        3.09     11.43 o 
 -44   0  14     2233.20     2148.15     89.28 o 
 -42   0  14     4273.19     4597.21    107.71 o 
 -40   0  14     6091.76     6091.34    130.61 o 
 -38   0  14    14987.99    15099.66    172.38 o 
 -36   0  14     4242.02     4229.04     65.84 o 
 -34   0  14     1641.40     1573.20     34.45 o 
 -32   0  14     2224.94     2046.38     38.43 o 
 -30   0  14      357.85      352.31     17.77 o 
 -28   0  14     6126.00     6183.36     62.21 o 
 -26   0  14     4719.03     4524.11     44.05 o 
 -24   0  14    18793.83    18666.85    118.44 o 
 -22   0  14    31225.18    31346.09    189.55 o 
 -20   0  14    12890.77    13841.91    102.82 o 
 -18   0  14    40533.63    42051.06    259.32 o 
 -16   0  14     6356.23     6398.24     56.72 o 
 -14   0  14     4186.63     4044.12     37.95 o 
 -12   0  14     9867.30     9195.71    108.24 o 
 -10   0  14    14916.40    14612.47     99.78 o 
  -8   0  14      742.79      799.15     13.68 o 
  -6   0  14    11517.07    11215.79     68.00 o 
  -4   0  14     4345.69     4542.50     36.15 o 
  -2   0  14    35972.19    36753.10    182.87 o 
   0   0  14     6432.85     6272.18     46.07 o 
   2   0  14    13880.40    13979.21    136.37 o 
   4   0  14     6744.05     6365.53    507.58 o 
   6   0  14     2782.89     2708.39     77.61 o 
   8   0  14     3246.82     3620.59     76.35 o 
  10   0  14     1497.31     1397.16     47.63 o 
  12   0  14       32.37       19.15     16.42 o 
  14   0  14     6023.41     6294.31    126.82 o 
  16   0  14      744.28      651.76     70.61 o 
 -45   1  14       64.89       58.40     18.71 o 
 -43   1  14      240.08      190.40     20.88 o 
 -41   1  14      255.11      234.13     20.73 o 
 -39   1  14      163.03      167.61     15.79 o 
 -37   1  14     1242.02     1326.89     29.81 o 
 -35   1  14     2204.47     2130.85     32.22 o 
 -33   1  14      350.42      327.61     13.73 o 
 -31   1  14        3.86        2.01      4.29 o 
 -29   1  14     2056.48     2151.79     23.87 o 
 -27   1  14      309.25      191.93      8.33 o 
 -25   1  14     2279.00     2344.07     22.23 o 
 -23   1  14      388.20      403.43      9.87 o 
 -21   1  14        8.22       -2.92      2.63 o 
 -19   1  14      460.27      399.77      7.77 o 
 -17   1  14      570.03      711.61     10.01 o 
 -15   1  14      291.50      346.56      7.21 o 
 -13   1  14      960.96     1111.92     12.23 o 
 -11   1  14      497.20      460.54      8.04 o 
  -9   1  14      355.37      332.20      6.44 o 
  -7   1  14       38.19       24.17      2.80 o 
  -5   1  14      434.71      418.80      7.26 o 
  -3   1  14        2.58       -5.36      2.68 o 
  -1   1  14      730.35      742.99     12.64 o 
   1   1  14      509.56      523.74     10.85 o 
   3   1  14       15.78       19.37      4.81 o 
   5   1  14      512.95      527.81     19.80 o 
   7   1  14        0.09       -8.53      8.34 o 
   9   1  14      289.46      323.85     20.59 o 
  11   1  14        1.43        3.67     12.48 o 
  13   1  14      210.36      179.90     23.13 o 
  15   1  14        0.01       -8.32     13.66 o 
  17   1  14       16.32       13.55     14.01 o 
 -44   2  14     3406.11     3394.50     87.29 o 
 -42   2  14     2103.24     2342.68     56.87 o 
 -40   2  14     2196.12     2107.80     40.03 o 
 -38   2  14     1195.15     1281.74     30.47 o 
 -36   2  14     1794.06     1944.59     34.04 o 
 -34   2  14     6379.09     6257.22     62.21 o 
 -32   2  14     2827.01     2990.43     33.98 o 
 -30   2  14     2002.03     2048.95     26.60 o 
 -28   2  14     6876.60     6577.43     50.43 o 
 -26   2  14     1865.08     1946.19     23.05 o 
 -24   2  14     6400.05     6258.32     42.91 o 
 -22   2  14     7639.00     7622.37     45.93 o 
 -20   2  14     6133.10     6348.90     40.95 o 
 -18   2  14     9695.83     8879.84     50.66 o 
 -16   2  14    19178.22    19955.77     94.31 o 
 -14   2  14     8685.34     9309.78     53.37 o 
 -12   2  14    25233.40    25313.35    118.54 o 
 -10   2  14     9724.15     9619.73     59.20 o 
  -8   2  14     8066.57     8267.85     50.22 o 
  -6   2  14     9366.80     8930.19     66.72 o 
  -4   2  14     3570.26     3596.79     32.54 o 
  -2   2  14    19474.64    19615.46     94.13 o 
   0   2  14     1375.16     1400.56     18.38 o 
   2   2  14     6916.62     7113.92     50.66 o 
   4   2  14     7530.46     7401.05     53.38 o 
   6   2  14     1858.87     1772.68     26.62 o 
   8   2  14     4290.39     4571.97     56.52 o 
  10   2  14     1675.76     1609.31     44.59 o 
  12   2  14     1054.98     1132.80     39.96 o 
  14   2  14     4228.03     4349.63     79.34 o 
  16   2  14      872.98      806.80     78.00 o 
 -43   3  14        2.35       22.81     15.32 o 
 -41   3  14        4.60       -7.18     12.05 o 
 -39   3  14       93.11      165.70     16.92 o 
 -37   3  14        9.46       44.99     13.57 o 
 -35   3  14      371.76      371.32     18.65 o 
 -33   3  14       22.96       15.64      9.17 o 
 -31   3  14      395.68      496.97     16.44 o 
 -29   3  14      313.32      229.83     11.38 o 
 -27   3  14       14.66       38.64      5.97 o 
 -25   3  14      340.44      363.19     12.05 o 
 -23   3  14     1678.59     1641.21     21.87 o 
 -21   3  14      453.22      489.29     12.08 o 
 -19   3  14      534.62      585.53     12.82 o 
 -17   3  14     5794.22     5828.62     41.94 o 
 -15   3  14     1100.92     1072.75     16.69 o 
 -13   3  14     4062.07     4316.52     36.74 o 
 -11   3  14     5380.03     5655.72     50.15 o 
  -9   3  14        1.36       -6.97      3.81 o 
  -7   3  14       50.67       69.05      6.64 o 
  -5   3  14     2211.02     2126.47     27.67 o 
  -3   3  14       14.39       -7.06      3.53 o 
  -1   3  14        1.20       -0.34      4.34 o 
   1   3  14      137.47      110.51      8.64 o 
   3   3  14      791.94      737.29     18.31 o 
   5   3  14     1441.41     1487.58     26.09 o 
   7   3  14      169.83      153.82     12.67 o 
   9   3  14      406.28      419.25     20.51 o 
  11   3  14      684.76      682.63     26.67 o 
  13   3  14       56.04       46.06     13.36 o 
  15   3  14      489.13      556.39     37.17 o 
 -40   4  14     2210.72     2196.13     53.22 o 
 -38   4  14      552.79      499.12     25.70 o 
 -36   4  14      976.75     1091.81     38.95 o 
 -34   4  14     1618.72     1450.68     29.21 o 
 -32   4  14     2515.22     2702.32     38.43 o 
 -30   4  14     1024.76     1174.50     23.13 o 
 -28   4  14     8999.51     8343.51     67.06 o 
 -26   4  14      400.84      566.69     15.31 o 
 -24   4  14     3278.91     3239.44     33.97 o 
 -22   4  14     4140.83     4165.33     39.77 o 
 -20   4  14    16062.92    16914.87     97.99 o 
 -18   4  14     9136.19     8556.71     61.16 o 
 -16   4  14     7910.57     8233.93     60.18 o 
 -14   4  14     1674.92     1784.76     28.02 o 
 -12   4  14     6530.20     6197.15     77.50 o 
 -10   4  14     2455.71     2614.16     32.68 o 
  -8   4  14    11523.99    11620.81     79.94 o 
  -6   4  14      842.67      865.37     17.95 o 
  -4   4  14     8175.70     8170.50     59.58 o 
  -2   4  14     9535.42     9008.39     64.75 o 
   0   4  14     4371.36     4317.23     45.91 o 
   2   4  14     1997.39     1967.86     31.89 o 
   4   4  14     3588.03     3574.66     48.59 o 
   6   4  14     2695.43     2579.73     39.59 o 
   8   4  14     3309.09     3271.70     53.31 o 
  10   4  14     2189.26     2182.24     44.60 o 
  12   4  14      315.09      289.11     23.88 o 
 -37   5  14      355.77      430.77     28.14 o 
 -35   5  14     1343.75     1186.89     77.61 o 
 -33   5  14      470.66      503.59     27.17 o 
 -31   5  14        0.48       -0.65      7.41 o 
 -29   5  14      719.23      673.22     22.17 o 
 -27   5  14      369.20      397.63     18.35 o 
 -25   5  14       28.76       23.61      9.78 o 
 -23   5  14      530.53      583.90     17.21 o 
 -21   5  14      258.48      287.00     14.29 o 
 -19   5  14      733.62      700.63     19.74 o 
 -17   5  14       33.82       33.27      8.87 o 
 -15   5  14     1575.04     1363.52     26.04 o 
 -13   5  14      448.23      524.32     19.79 o 
 -11   5  14      309.84      295.58     12.37 o 
  -9   5  14        3.03       -5.69      4.72 o 
  -7   5  14      144.65      167.50      8.99 o 
  -5   5  14     1001.37     1121.08     20.16 o 
  -3   5  14      715.71      696.09     17.20 o 
  -1   5  14      696.76      686.43     28.11 o 
   1   5  14        0.19       -9.11      5.66 o 
   3   5  14      146.23      116.96     11.40 o 
   5   5  14      160.66      149.59     20.00 o 
   7   5  14        3.91       -6.07      8.54 o 
   9   5  14       79.91       74.95     13.57 o 
 -34   6  14     2156.18     2058.58     50.66 o 
 -32   6  14      587.42      638.07     28.00 o 
 -30   6  14      401.87      517.89     27.89 o 
 -28   6  14     1622.11     1385.82     35.91 o 
 -26   6  14     2210.33     2488.02     43.29 o 
 -24   6  14     3426.50     3686.25     50.40 o 
 -22   6  14     2033.11     1875.21     41.70 o 
 -20   6  14     3077.62     3412.21     56.83 o 
 -18   6  14     4806.85     4462.94     65.48 o 
 -16   6  14     3097.80     3118.47     53.95 o 
 -14   6  14     4306.58     4744.31     63.43 o 
 -12   6  14     1343.35     1190.92     29.22 o 
 -10   6  14     1752.15     1809.88     34.82 o 
  -8   6  14     4661.24     4519.37     57.96 o 
  -6   6  14     2492.66     2354.37     38.38 o 
  -4   6  14     5216.00     5418.37     70.12 o 
  -2   6  14     1867.59     1747.52     40.04 o 
   0   6  14      866.07      811.82     38.01 o 
   2   6  14     1714.84     1599.99     36.51 o 
   4   6  14     1456.11     1468.99     39.06 o 
   6   6  14     3131.95     3169.80     65.47 o 
 -29   7  14       30.55       -1.53     15.01 o 
 -27   7  14        4.87       53.55     37.59 o 
 -25   7  14      156.39      122.37     16.96 o 
 -23   7  14       29.36       32.83     26.33 o 
 -21   7  14      422.12      431.56     26.73 o 
 -19   7  14      466.17      408.09     24.86 o 
 -17   7  14       10.83       15.98     11.37 o 
 -15   7  14      866.89      779.45     26.78 o 
 -13   7  14      120.65      117.85     13.26 o 
 -11   7  14       16.13       21.86      9.14 o 
  -9   7  14     1414.89     1191.33     32.70 o 
  -7   7  14      298.13      342.87     28.64 o 
  -5   7  14      473.25      478.98     50.89 o 
  -3   7  14      403.80      443.27     25.66 o 
  -1   7  14     1005.94      987.06     59.87 o 
   1   7  14       59.79       26.84     14.18 o 
 -20   8  14     1386.64     1565.22     50.37 o 
 -18   8  14     2444.29     2404.29     68.71 o 
 -16   8  14     1029.26     1052.00     40.67 o 
 -14   8  14     2362.62     2572.59     79.65 o 
 -12   8  14     1719.11     1654.25     51.13 o 
 -10   8  14     3098.08     3217.10     71.85 o 
  -8   8  14      268.95      249.28     25.10 o 
 -45   1  15     2560.65     2580.35     62.57 o 
 -43   1  15     2310.98     2496.13     51.86 o 
 -41   1  15     6553.89     6211.58     83.32 o 
 -39   1  15     2253.81     2347.68     40.57 o 
 -37   1  15     3959.35     4075.01     52.38 o 
 -35   1  15     4171.83     3940.52     44.73 o 
 -33   1  15     8866.12     9203.19     67.41 o 
 -31   1  15     3381.90     3303.98     32.53 o 
 -29   1  15     4999.53     4854.24     39.07 o 
 -27   1  15      916.04      802.84     13.97 o 
 -25   1  15     2005.14     2039.02     21.18 o 
 -23   1  15    10544.73    10715.42     60.97 o 
 -21   1  15     6537.59     6072.94     37.12 o 
 -19   1  15     9371.82     9070.32     45.98 o 
 -17   1  15    30140.40    30698.86    129.26 o 
 -15   1  15     9097.58     9239.33     46.72 o 
 -13   1  15    25280.24    25439.14    105.84 o 
 -11   1  15     2260.05     2233.12     16.64 o 
  -9   1  15     9179.99     9582.18     41.31 o 
  -7   1  15    21995.56    21696.62     87.68 o 
  -5   1  15     9185.59     9525.11     48.97 o 
  -3   1  15    12195.51    12764.09     62.28 o 
  -1   1  15      114.47      109.32      6.22 o 
   1   1  15     5468.39     5420.20     40.00 o 
   3   1  15    10817.13    11105.30     91.15 o 
   5   1  15     1525.95     1491.70     33.08 o 
   7   1  15     6121.88     6311.91     85.05 o 
   9   1  15     3197.31     3117.77     63.30 o 
  11   1  15     2899.73     2884.77     62.52 o 
  13   1  15     2619.34     2749.83     62.12 o 
  15   1  15      501.88      432.44     47.24 o 
 -44   2  15        8.13       -2.44     18.29 o 
 -42   2  15      136.89      129.44     30.60 o 
 -40   2  15       68.38       35.36      9.64 o 
 -38   2  15       49.54       76.29     13.49 o 
 -36   2  15      971.61     1055.46     23.78 o 
 -34   2  15       18.51       -3.53      9.28 o 
 -32   2  15       83.24       42.23      7.71 o 
 -30   2  15      348.69      237.75     10.69 o 
 -28   2  15        0.63        0.45      4.17 o 
 -26   2  15     2320.44     2210.68     23.88 o 
 -24   2  15     3264.24     3326.10     29.89 o 
 -22   2  15      494.99      683.61     12.83 o 
 -20   2  15      379.70      431.85     12.27 o 
 -18   2  15      370.19      347.05      9.00 o 
 -16   2  15      914.03      810.77     11.89 o 
 -14   2  15      218.11      304.05      8.45 o 
 -12   2  15     2466.45     2393.40     23.04 o 
 -10   2  15     3608.96     3533.54     31.77 o 
  -8   2  15      728.03      779.55     14.59 o 
  -6   2  15     2938.36     2952.48     29.06 o 
  -4   2  15       47.91       63.62      6.16 o 
  -2   2  15     5844.97     6006.50     40.65 o 
   0   2  15       36.68       23.21      5.05 o 
   2   2  15      182.97      188.16      9.68 o 
   4   2  15       31.26       28.13      6.84 o 
   6   2  15     1112.54     1136.58     27.76 o 
   8   2  15      161.24      146.53     17.94 o 
  10   2  15       85.60       75.06     16.34 o 
  12   2  15      470.23      481.46     29.99 o 
  14   2  15      111.44       49.26     18.21 o 
 -43   3  15     2642.65     2429.66    219.36 o 
 -41   3  15     2798.42     2653.43     55.70 o 
 -39   3  15     4812.87     4656.01     75.70 o 
 -37   3  15     2363.00     2633.72     43.88 o 
 -35   3  15     3671.22     3399.19     48.12 o 
 -33   3  15     1929.50     2114.82     37.02 o 
 -31   3  15     2307.70     2465.82     34.15 o 
 -29   3  15     2156.33     1978.60     31.88 o 
 -27   3  15      710.75      861.01     17.58 o 
 -25   3  15     6007.23     5951.27     48.82 o 
 -23   3  15     8150.86     7819.44     54.86 o 
 -21   3  15      529.02      631.50     13.57 o 
 -19   3  15     8578.00     8547.69     56.05 o 
 -17   3  15     5255.34     5459.44     42.97 o 
 -15   3  15    27703.04    27620.70    142.75 o 
 -13   3  15    15786.70    15137.90     99.13 o 
 -11   3  15     7238.43     7401.91     68.97 o 
  -9   3  15      211.27      267.37     11.46 o 
  -7   3  15     7592.32     7434.54     58.99 o 
  -5   3  15     2662.37     2799.81     31.44 o 
  -3   3  15     7269.17     7190.25     52.14 o 
  -1   3  15     3727.10     3734.53     37.31 o 
   1   3  15     9631.75     9478.83     67.65 o 
   3   3  15     9257.80     9209.05     68.80 o 
   5   3  15     3465.53     3283.58     42.03 o 
   7   3  15     1631.40     1783.11     35.80 o 
   9   3  15      710.26      654.79     26.31 o 
  11   3  15      442.62      404.99     25.06 o 
  13   3  15     2663.04     2701.87     62.83 o 
 -40   4  15       42.60       38.12     12.69 o 
 -38   4  15      178.79      203.77     17.68 o 
 -36   4  15      407.22      472.89     29.00 o 
 -34   4  15       15.99       11.07      7.33 o 
 -32   4  15       53.96       83.57      9.24 o 
 -30   4  15      486.28      570.68     17.17 o 
 -28   4  15        6.84       11.81      6.79 o 
 -26   4  15      154.71      176.68      9.92 o 
 -24   4  15      206.33      148.33      9.08 o 
 -22   4  15      323.12      431.83     12.97 o 
 -20   4  15      290.86      347.83     12.21 o 
 -18   4  15      318.78      264.61     11.30 o 
 -16   4  15       28.29       13.84      4.56 o 
 -14   4  15      222.10      254.49     12.41 o 
 -12   4  15      222.11      234.96     12.32 o 
 -10   4  15      703.28      712.05     16.53 o 
  -8   4  15      234.58      264.05     11.87 o 
  -6   4  15      149.07      139.76      9.37 o 
  -4   4  15      970.14      996.77     19.32 o 
  -2   4  15       96.12       93.40      8.16 o 
   0   4  15      190.75      195.49     12.47 o 
   2   4  15      383.65      388.28     17.02 o 
   4   4  15      906.65      908.36     24.13 o 
   6   4  15        6.57       -4.59      8.72 o 
   8   4  15      141.72      147.99     15.76 o 
  10   4  15      136.48       95.84     16.04 o 
 -39   5  15     4144.52     4361.17    142.14 o 
 -37   5  15     3078.41     3420.01     61.38 o 
 -35   5  15     1770.15     1623.91     88.19 o 
 -33   5  15     1059.84      925.77     47.55 o 
 -31   5  15     2033.29     2310.96     41.45 o 
 -29   5  15      890.92      720.40     35.20 o 
 -27   5  15     1444.94     1763.60     30.10 o 
 -25   5  15     3195.03     3235.88     43.70 o 
 -23   5  15     5083.69     4835.22     54.09 o 
 -21   5  15     1390.66     1677.26     31.80 o 
 -19   5  15     5703.41     5445.84     60.34 o 
 -17   5  15      740.21      861.97     21.86 o 
 -15   5  15     8348.12     8764.37     80.41 o 
 -13   5  15     6297.98     5820.84     58.51 o 
 -11   5  15     5913.99     6156.86     59.24 o 
  -9   5  15     3716.86     3706.80     37.63 o 
  -7   5  15     5987.47     5789.81     53.56 o 
  -5   5  15     2441.71     2476.73     32.18 o 
  -3   5  15     2116.21     2019.08     29.44 o 
  -1   5  15     1353.75     1386.71     26.82 o 
   1   5  15     4610.95     4557.77     57.89 o 
   3   5  15     1549.24     1481.76     35.51 o 
   5   5  15     1662.24     1626.75     38.94 o 
   7   5  15     1032.73      990.75     32.40 o 
   9   5  15     1165.10     1137.78     37.14 o 
 -34   6  15       29.92       18.66     28.12 o 
 -32   6  15      650.30      684.20     43.51 o 
 -30   6  15      631.78      635.92     32.79 o 
 -28   6  15       84.49       71.95     13.70 o 
 -26   6  15       19.56        8.30      7.53 o 
 -24   6  15      779.30      755.39     25.03 o 
 -22   6  15       99.38       95.91     12.83 o 
 -20   6  15       27.00       14.20      8.70 o 
 -18   6  15       85.14      135.57     13.88 o 
 -16   6  15       14.94       -6.41      9.49 o 
 -14   6  15     1783.90     1744.86     37.50 o 
 -12   6  15      432.75      437.19     19.57 o 
 -10   6  15     1794.20     1631.80     34.00 o 
  -8   6  15       92.58       66.17      9.61 o 
  -6   6  15      213.23      251.49     18.25 o 
  -4   6  15       85.79       72.16     12.23 o 
  -2   6  15        4.81       -6.62      9.04 o 
   0   6  15      141.77      168.23     18.26 o 
   2   6  15        7.17      -16.61      9.66 o 
   4   6  15      386.75      374.70     30.17 o 
 -29   7  15     2318.41     2055.91     69.60 o 
 -27   7  15      306.11      342.69     27.13 o 
 -25   7  15     2063.64     2215.17     55.47 o 
 -23   7  15      890.40      881.16     74.06 o 
 -21   7  15     4117.65     4533.62    100.78 o 
 -19   7  15     1527.15     1512.95     63.78 o 
 -17   7  15     1147.20     1045.10     34.99 o 
 -15   7  15     2330.27     2558.91     48.16 o 
 -13   7  15     1388.94     1292.01     34.17 o 
 -11   7  15     2619.44     2685.78     50.06 o 
  -9   7  15     3010.31     3079.60     53.94 o 
  -7   7  15     1225.89     1097.25     36.20 o 
  -5   7  15     3080.27     3295.54     64.04 o 
  -3   7  15      631.66      587.44     34.57 o 
  -1   7  15     1423.32     1292.41     48.76 o 
 -18   8  15      321.37      315.53     27.54 o 
 -16   8  15      121.37       91.86     18.72 o 
 -14   8  15       72.60       67.14     16.39 o 
 -12   8  15      190.39      183.20     22.58 o 
 -10   8  15      336.01      364.65     27.68 o 
 -46   0  16     3039.52     2845.48    207.75 o 
 -44   0  16     2877.26     3277.30     90.54 o 
 -42   0  16     3201.31     2954.15     83.34 o 
 -40   0  16     4944.93     5251.80     99.17 o 
 -38   0  16     5840.72     5913.99     81.34 o 
 -36   0  16    10593.03    10067.32    111.62 o 
 -34   0  16     7051.08     7324.79     81.50 o 
 -32   0  16     1142.96     1151.82     33.05 o 
 -30   0  16       67.24       86.66     10.47 o 
 -28   0  16     5512.78     5726.84     59.12 o 
 -26   0  16     8066.50     7728.94     72.47 o 
 -24   0  16    14320.10    14553.53    103.50 o 
 -22   0  16       87.53       73.87      7.43 o 
 -20   0  16    15139.21    14645.71    101.36 o 
 -18   0  16     2765.56     2576.22     33.44 o 
 -16   0  16     9212.71     9401.04     73.84 o 
 -14   0  16    12466.50    13181.91     91.17 o 
 -12   0  16     6789.77     6493.46     57.50 o 
 -10   0  16     3821.13     3805.03     36.11 o 
  -8   0  16    26270.45    25945.37    344.43 o 
  -6   0  16      735.53      709.03     14.43 o 
  -4   0  16    20702.79    21423.98    268.22 o 
  -2   0  16    16423.30    16312.89    174.13 o 
   0   0  16    10687.41    11288.39    186.31 o 
   2   0  16     4134.45     4250.49     80.19 o 
   4   0  16      490.51      450.29     29.81 o 
   6   0  16     1794.67     1965.51     56.28 o 
   8   0  16     1206.56     1101.37     73.32 o 
  10   0  16     1460.82     1548.29     74.68 o 
  12   0  16     4082.09     4360.19    100.42 o 
  14   0  16     1586.94     1653.83     97.76 o 
 -45   1  16        7.86      -18.30     14.47 o 
 -43   1  16      131.72      108.43     15.81 o 
 -41   1  16        7.18       -8.60     13.83 o 
 -39   1  16      257.28      278.28     17.09 o 
 -37   1  16      195.98      157.08     13.20 o 
 -35   1  16      161.54      156.87     10.83 o 
 -33   1  16     1050.98     1119.37     21.05 o 
 -31   1  16        0.08       -0.89      4.03 o 
 -29   1  16      877.59      841.61     14.79 o 
 -27   1  16     4623.63     4466.14     35.49 o 
 -25   1  16     1111.19     1170.16     15.86 o 
 -23   1  16        7.26       -5.45      3.24 o 
 -21   1  16     5714.98     5508.94     34.53 o 
 -19   1  16      521.68      560.19     10.39 o 
 -17   1  16     1041.73     1008.00     12.31 o 
 -15   1  16      262.22      268.61      6.95 o 
 -13   1  16     1782.98     1851.39     16.80 o 
 -11   1  16      374.02      451.13      8.32 o 
  -9   1  16     1872.40     2087.40     17.92 o 
  -7   1  16     3266.32     3317.95     25.37 o 
  -5   1  16     2062.66     2120.00     20.29 o 
  -3   1  16        8.55        6.29      3.28 o 
  -1   1  16     2299.88     2191.91     22.48 o 
   1   1  16      206.70      173.59     10.76 o 
   3   1  16     1542.59     1616.34     28.32 o 
   5   1  16       40.14       11.81      8.01 o 
   7   1  16       15.67        1.97     11.63 o 
   9   1  16      521.84      558.14     30.31 o 
  11   1  16      574.60      533.87     35.28 o 
  13   1  16       90.54       60.11     27.33 o 
 -44   2  16     1922.23     2099.27     67.33 o 
 -42   2  16     1511.62     1434.88     41.13 o 
 -40   2  16     1898.32     1988.91     37.89 o 
 -38   2  16     6449.02     6693.33     75.99 o 
 -36   2  16     6916.62     6644.93     62.24 o 
 -34   2  16     8135.11     8339.74     66.52 o 
 -32   2  16     2969.12     2993.75     33.67 o 
 -30   2  16     6996.49     6605.50     52.01 o 
 -28   2  16     8461.24     8929.33     57.58 o 
 -26   2  16     3553.73     3395.72     30.55 o 
 -24   2  16      273.33      312.18      9.58 o 
 -22   2  16     4082.00     3886.08     31.28 o 
 -20   2  16     9320.67     9537.18     55.27 o 
 -18   2  16    11495.00    11594.01     62.97 o 
 -16   2  16     8167.06     8239.02     47.99 o 
 -14   2  16    17053.49    16623.16     85.11 o 
 -12   2  16    11811.33    11959.99     74.34 o 
 -10   2  16    28528.63    28614.18    143.58 o 
  -8   2  16    18803.51    18360.40    100.64 o 
  -6   2  16      354.05      366.57     11.16 o 
  -4   2  16      706.93      729.67     14.69 o 
  -2   2  16     2711.60     2796.98     29.50 o 
   0   2  16     7264.95     7440.53     57.02 o 
   2   2  16     5078.11     5258.11     49.49 o 
   4   2  16     1938.84     1930.24     35.43 o 
   6   2  16     5594.82     5601.29     84.96 o 
   8   2  16     4706.45     4630.63     78.49 o 
  10   2  16     3164.45     3139.41    103.48 o 
  12   2  16     1438.93     1451.80     51.04 o 
 -43   3  16       82.99       58.17     17.39 o 
 -41   3  16      167.91      198.28     18.05 o 
 -39   3  16        0.59       16.29     17.25 o 
 -37   3  16      343.66      306.50     17.89 o 
 -35   3  16       73.99       31.58      8.85 o 
 -33   3  16     1028.28     1129.40     25.02 o 
 -31   3  16      791.22      917.55     20.92 o 
 -29   3  16      241.33      166.40      9.97 o 
 -27   3  16      220.45      237.22     11.35 o 
 -25   3  16        0.04       14.62      4.68 o 
 -23   3  16      711.80      817.43     15.45 o 
 -21   3  16        1.59        2.15      3.94 o 
 -19   3  16      239.10      224.89     10.00 o 
 -17   3  16       43.18       67.16      6.60 o 
 -15   3  16     2730.46     2868.73     33.46 o 
 -13   3  16      992.34     1074.64     21.91 o 
 -11   3  16     2344.39     2541.19     33.10 o 
  -9   3  16      616.50      521.87     14.62 o 
  -7   3  16      385.62      404.84     12.88 o 
  -5   3  16      300.56      330.39     12.24 o 
  -3   3  16      205.68      189.88     10.46 o 
  -1   3  16       51.23       26.34      6.51 o 
   1   3  16       63.58       51.76      7.82 o 
   3   3  16      796.97      812.84     27.67 o 
   5   3  16       20.51        5.19      7.39 o 
   7   3  16       84.10       69.99     12.98 o 
   9   3  16      145.18      119.39     16.30 o 
  11   3  16        3.81       18.04     15.93 o 
 -42   4  16     3140.99     3169.76     71.62 o 
 -40   4  16     1096.74     1036.97     33.87 o 
 -38   4  16     1259.20     1431.47     38.03 o 
 -36   4  16     3207.41     3030.26     54.06 o 
 -34   4  16     4512.88     4653.92     53.55 o 
 -32   4  16     4111.86     4496.67     50.84 o 
 -30   4  16     5803.82     5414.74     50.27 o 
 -28   4  16      544.96      678.12     17.42 o 
 -26   4  16     5070.27     5103.45     46.34 o 
 -24   4  16      757.49      721.23     17.05 o 
 -22   4  16      966.11     1179.71     22.78 o 
 -20   4  16     4232.06     4084.92     46.05 o 
 -18   4  16     8793.38     8813.50     74.93 o 
 -16   4  16     3741.63     3947.46     44.92 o 
 -14   4  16     4460.69     4194.30     46.61 o 
 -12   4  16     3831.81     4114.42     44.64 o 
 -10   4  16     8706.21     8580.92     66.98 o 
  -8   4  16     6853.59     6544.43     69.34 o 
  -6   4  16     7628.64     7855.81     64.99 o 
  -4   4  16     2559.31     2488.92     31.29 o 
  -2   4  16     3368.22     3346.65     42.79 o 
   0   4  16     1265.75     1196.42     25.67 o 
   2   4  16     4456.29     4491.91     56.83 o 
   4   4  16      923.66      927.56     24.77 o 
   6   4  16     6345.61     6275.80     78.43 o 
   8   4  16     1728.06     1691.20     43.60 o 
  10   4  16      878.27      808.39     44.90 o 
 -39   5  16      982.96     1110.10     42.97 o 
 -37   5  16       11.62       26.08     19.68 o 
 -35   5  16       16.06       47.77     11.73 o 
 -33   5  16      115.59      107.71     14.03 o 
 -31   5  16      188.21      245.04     19.83 o 
 -29   5  16      108.52       85.66     11.74 o 
 -27   5  16      354.52      400.29     18.80 o 
 -25   5  16      660.48      730.98     25.53 o 
 -23   5  16     1320.09     1440.95     30.52 o 
 -21   5  16       79.37       89.41     10.07 o 
 -19   5  16       53.37       43.11      7.93 o 
 -17   5  16       95.80       49.79     10.98 o 
 -15   5  16       51.01       82.22      9.36 o 
 -13   5  16        2.63        3.91      5.68 o 
 -11   5  16      243.02      216.04     11.17 o 
  -9   5  16      483.78      507.08     16.30 o 
  -7   5  16       25.72       28.32      8.33 o 
  -5   5  16      297.90      301.09     14.33 o 
  -3   5  16      758.82      740.05     20.91 o 
  -1   5  16      327.36      250.25     14.97 o 
   1   5  16      652.11      693.90     23.46 o 
   3   5  16      179.61      151.37     15.76 o 
   5   5  16       78.72       87.69     14.15 o 
   7   5  16      161.93      142.99     17.54 o 
 -34   6  16     1720.48     1806.46     57.31 o 
 -32   6  16     1721.65     2088.16     52.85 o 
 -30   6  16      453.98      334.97     24.58 o 
 -28   6  16      491.95      530.79     34.05 o 
 -26   6  16     2325.08     2577.35     48.32 o 
 -24   6  16     1236.48     1062.21     26.73 o 
 -22   6  16     2143.01     2627.68     51.86 o 
 -20   6  16     4832.28     4544.65     69.50 o 
 -18   6  16     2926.19     3011.80     54.89 o 
 -16   6  16     3817.20     4122.75     61.54 o 
 -14   6  16      273.56      182.89     14.83 o 
 -12   6  16     2603.89     2648.21     48.28 o 
 -10   6  16     2744.27     2683.38     45.21 o 
  -8   6  16     3305.11     3016.79     55.91 o 
  -6   6  16     3853.26     4015.96     66.09 o 
  -4   6  16     3150.37     3034.00     54.63 o 
  -2   6  16     4044.89     3970.03     72.75 o 
   0   6  16     1278.05     1318.85     35.09 o 
   2   6  16      660.01      610.19     29.48 o 
 -29   7  16      261.10      153.11     25.87 o 
 -27   7  16       53.78       30.96     13.31 o 
 -25   7  16      445.79      444.09     28.44 o 
 -23   7  16        5.54       27.45     18.42 o 
 -21   7  16       82.33       54.33     13.69 o 
 -19   7  16      124.53      112.51     15.74 o 
 -17   7  16      167.62      188.98     16.99 o 
 -15   7  16      482.27      484.89     25.50 o 
 -13   7  16      157.13      169.68     18.46 o 
 -11   7  16      237.91      148.17     17.53 o 
  -9   7  16      889.78      952.85     34.12 o 
  -7   7  16      174.14      153.33     18.61 o 
  -5   7  16      270.38      216.85     24.85 o 
  -3   7  16      392.89      349.24     30.52 o 
 -45   1  17     1501.78     1605.20     49.33 o 
 -43   1  17      676.44      584.82     27.23 o 
 -41   1  17     2862.79     2918.05     53.95 o 
 -39   1  17     6229.40     6463.45     70.31 o 
 -37   1  17     3412.53     3094.69     44.88 o 
 -35   1  17     8589.48     8967.09     70.39 o 
 -33   1  17     6448.90     6306.54     53.13 o 
 -31   1  17    18887.99    18527.14    103.02 o 
 -29   1  17     6120.27     6653.33     54.28 o 
 -27   1  17     1517.31     1521.31     19.57 o 
 -25   1  17      854.36      914.96     14.33 o 
 -23   1  17      697.37      711.73     14.01 o 
 -21   1  17    12190.78    12404.00     71.75 o 
 -19   1  17     5198.31     5175.07     33.99 o 
 -17   1  17      439.25      441.29      8.92 o 
 -15   1  17    14317.98    14167.66     66.64 o 
 -13   1  17     2583.53     2665.10     21.03 o 
 -11   1  17    12904.89    13350.54     64.55 o 
  -9   1  17     7580.12     7657.44     43.87 o 
  -7   1  17    12965.71    13072.63     68.48 o 
  -5   1  17    10635.50    10870.88     56.30 o 
  -3   1  17     9695.90     9464.42     55.76 o 
  -1   1  17      874.51      928.99     20.32 o 
   1   1  17     4133.01     4313.86     51.14 o 
   3   1  17     2735.44     2732.83     44.98 o 
   5   1  17     4972.86     5289.93     77.81 o 
   7   1  17     3867.32     3946.87     72.25 o 
   9   1  17      976.95      969.16     38.15 o 
  11   1  17     2805.45     2952.89     73.35 o 
 -44   2  17      262.03      279.73     30.85 o 
 -42   2  17      271.91      315.63     25.39 o 
 -40   2  17      260.87      184.43     15.76 o 
 -38   2  17      284.53      296.41     15.15 o 
 -36   2  17       59.83       29.19      7.57 o 
 -34   2  17      177.59      206.34     12.02 o 
 -32   2  17      484.20      374.86     13.95 o 
 -30   2  17      937.32      936.75     17.63 o 
 -28   2  17     2149.94     2197.55     25.08 o 
 -26   2  17      946.05     1055.73     17.17 o 
 -24   2  17      226.64      326.31      9.93 o 
 -22   2  17    15085.80    15399.78     81.18 o 
 -20   2  17      230.40      227.23      8.54 o 
 -18   2  17      526.05      658.19     11.89 o 
 -16   2  17     4408.87     4058.58     31.63 o 
 -14   2  17      798.45      875.50     14.29 o 
 -12   2  17      199.68      172.11      9.61 o 
 -10   2  17     1156.76     1218.44     18.90 o 
  -8   2  17      456.92      454.91     13.11 o 
  -6   2  17      129.99      147.28      8.44 o 
  -4   2  17        2.04       -5.80      4.13 o 
  -2   2  17      375.58      391.01     12.83 o 
   0   2  17       48.63       25.54      7.97 o 
   2   2  17        1.20       -4.93      9.72 o 
   4   2  17       11.12        0.80     13.70 o 
   6   2  17       63.22       34.36     16.12 o 
   8   2  17      844.99      919.19     41.56 o 
  10   2  17       15.82       10.83     15.34 o 
 -43   3  17     1985.06     2030.01     51.38 o 
 -41   3  17     4502.98     4361.67     71.39 o 
 -39   3  17     1777.73     1994.00     45.99 o 
 -37   3  17     3275.49     3086.11     47.16 o 
 -35   3  17      980.13      964.46     33.06 o 
 -33   3  17     4313.70     4551.04     54.66 o 
 -31   3  17     4624.30     4244.95     45.92 o 
 -29   3  17    11797.12    12218.32     87.52 o 
 -27   3  17     5033.43     4927.07     46.14 o 
 -25   3  17     8823.41     8361.41     57.54 o 
 -23   3  17     4581.82     4990.59     42.71 o 
 -21   3  17     4022.38     3886.97     38.17 o 
 -19   3  17      911.01      901.32     19.34 o 
 -17   3  17       11.31       28.84      6.79 o 
 -15   3  17     5545.72     5361.37     50.85 o 
 -13   3  17    12071.00    12562.01     90.22 o 
 -11   3  17    12001.42    12036.21     79.15 o 
  -9   3  17    13041.56    13014.45     80.65 o 
  -7   3  17     2254.89     2383.33     28.49 o 
  -5   3  17    10614.31    10523.61     66.23 o 
  -3   3  17     5789.27     5829.21     46.12 o 
  -1   3  17     1497.82     1587.40     24.03 o 
   1   3  17     3722.67     3763.39     44.81 o 
   3   3  17     1564.82     1496.19     37.01 o 
   5   3  17     2709.62     2704.00     52.38 o 
   7   3  17     1535.90     1534.62     40.76 o 
   9   3  17     1839.25     1915.90     52.56 o 
 -42   4  17      223.57      158.05     19.59 o 
 -40   4  17      202.52      241.45     25.27 o 
 -38   4  17        2.31        4.82     18.68 o 
 -36   4  17       92.38       57.95     10.24 o 
 -34   4  17       78.66      123.45     14.02 o 
 -32   4  17      209.28      239.62     13.50 o 
 -30   4  17       49.43       28.36      9.05 o 
 -28   4  17       16.96       -3.51      5.63 o 
 -26   4  17      310.80      394.65     14.71 o 
 -24   4  17     1085.32     1219.53     24.62 o 
 -22   4  17        2.05        5.33      4.60 o 
 -20   4  17       28.18       14.06      5.27 o 
 -18   4  17     1532.51     1672.85     28.70 o 
 -16   4  17      244.90      282.80     16.97 o 
 -14   4  17      227.89      256.32     13.70 o 
 -12   4  17      843.11      770.97     18.26 o 
 -10   4  17      162.38      211.24     11.61 o 
  -8   4  17      168.09      203.44     11.42 o 
  -6   4  17      218.10      236.82     11.91 o 
  -4   4  17       18.42        7.63      5.88 o 
  -2   4  17       52.68       36.47      8.14 o 
   0   4  17       30.61       15.50      9.10 o 
   2   4  17      604.58      674.21     22.01 o 
   4   4  17      477.27      499.72     23.95 o 
   6   4  17       60.36       51.35     13.35 o 
   8   4  17      326.25      324.29     25.30 o 
 -39   5  17     2905.20     3283.61    107.44 o 
 -37   5  17     6489.09     6624.08    136.19 o 
 -35   5  17     1861.88     1776.65     51.60 o 
 -33   5  17     2835.66     3102.32     58.21 o 
 -31   5  17     2153.22     1808.05     39.12 o 
 -29   5  17     4182.42     4587.65     70.45 o 
 -27   5  17     1323.32     1448.21     32.25 o 
 -25   5  17     1386.05     1263.41     31.63 o 
 -23   5  17     1337.82     1584.98     34.79 o 
 -21   5  17     4477.79     4525.82     60.19 o 
 -19   5  17      346.84      324.18     18.08 o 
 -17   5  17     5079.06     5525.95     70.95 o 
 -15   5  17     3824.49     3530.88     44.38 o 
 -13   5  17     4403.93     4588.29     46.83 o 
 -11   5  17     4031.57     4127.65     45.01 o 
  -9   5  17     2168.82     2055.41     32.95 o 
  -7   5  17     1591.54     1714.30     27.89 o 
  -5   5  17     4009.21     3902.02     44.62 o 
  -3   5  17     4361.69     4173.28     47.65 o 
  -1   5  17     2381.67     2411.20     42.17 o 
   1   5  17     3250.84     3273.11     55.95 o 
   3   5  17     2061.69     2155.37     46.24 o 
   5   5  17      790.93      776.03     32.65 o 
 -36   6  17      336.91      337.88     33.55 o 
 -34   6  17     1867.11     2060.17     61.42 o 
 -32   6  17      205.84      174.43     23.31 o 
 -30   6  17       81.34       63.93     16.89 o 
 -28   6  17      180.77      148.44     15.99 o 
 -26   6  17       20.70       12.64      9.04 o 
 -24   6  17       16.69       29.28     15.15 o 
 -22   6  17       45.07       30.94     13.20 o 
 -20   6  17      268.55      326.49     26.87 o 
 -18   6  17      261.77      293.09     25.51 o 
 -16   6  17       34.96       22.83      9.96 o 
 -14   6  17      151.40      137.21     13.43 o 
 -12   6  17      616.04      539.12     27.33 o 
 -10   6  17      386.93      367.80     33.25 o 
  -8   6  17       33.78       27.01     10.35 o 
  -6   6  17      238.50      208.08     17.84 o 
  -4   6  17      873.89      946.58     35.77 o 
  -2   6  17      117.80      113.50     15.70 o 
   0   6  17       55.06       46.31     12.95 o 
   2   6  17      756.42      755.95     41.94 o 
 -29   7  17     1402.80     1482.09     54.83 o 
 -27   7  17     1706.40     1912.83     59.40 o 
 -25   7  17      286.68      209.21     21.13 o 
 -23   7  17     1793.48     1996.35     53.22 o 
 -21   7  17     1033.40     1013.92     45.25 o 
 -19   7  17     2260.34     2154.12     50.64 o 
 -17   7  17     1456.94     1717.96     45.13 o 
 -15   7  17     2083.51     1827.20     46.43 o 
 -13   7  17     1094.30     1042.17     41.76 o 
 -11   7  17     1342.77     1340.77     40.88 o 
  -9   7  17      737.18      635.53     42.87 o 
  -7   7  17     3125.41     3363.58     79.85 o 
  -5   7  17     1973.50     2004.98    116.30 o 
 -46   0  18     1924.26     2193.53    210.46 o 
 -44   0  18     2272.16     2085.64     70.75 o 
 -42   0  18     4875.36     5042.69    133.66 o 
 -40   0  18      722.10      780.47     32.17 o 
 -38   0  18     3047.22     2781.32     57.35 o 
 -36   0  18     5193.81     5331.05     73.87 o 
 -34   0  18     3080.90     2898.38     51.99 o 
 -32   0  18     6842.89     6548.33     73.97 o 
 -30   0  18    14499.21    15053.76    143.33 o 
 -28   0  18     7976.59     7258.43     75.58 o 
 -26   0  18    22972.93    22901.68    151.04 o 
 -24   0  18     6811.72     7166.73     63.32 o 
 -22   0  18     3825.39     3972.87     55.29 o 
 -20   0  18      739.62      783.89     17.85 o 
 -18   0  18     2299.61     2360.94     28.93 o 
 -16   0  18     1765.63     1634.40     22.02 o 
 -14   0  18      229.45      261.90     14.46 o 
 -12   0  18     7523.40     7796.28     60.92 o 
 -10   0  18    13379.71    13855.56    105.94 o 
  -8   0  18     1637.95     1582.81     36.07 o 
  -6   0  18    10983.30    11158.98    168.88 o 
  -4   0  18     8512.68     8600.45    110.29 o 
  -2   0  18    12517.37    12937.72    168.29 o 
   0   0  18    17816.03    17810.42    217.13 o 
   2   0  18     2618.95     2579.76     64.82 o 
   4   0  18      320.65      292.98     30.54 o 
   6   0  18     1119.71     1162.65     52.16 o 
   8   0  18      481.03      525.96     39.11 o 
  10   0  18     3621.63     3701.43    143.93 o 
 -45   1  18       49.58       22.49     15.77 o 
 -43   1  18      132.78       82.36     14.74 o 
 -41   1  18        0.76        4.61     10.11 o 
 -39   1  18        0.21       -1.03      7.79 o 
 -37   1  18      121.29      142.91     12.50 o 
 -35   1  18       10.63       21.20      6.83 o 
 -33   1  18      413.69      471.26     14.45 o 
 -31   1  18        0.91        1.10      4.27 o 
 -29   1  18       23.98       26.10      4.78 o 
 -27   1  18       19.35        6.49      4.10 o 
 -25   1  18       69.10       88.72      6.00 o 
 -23   1  18      473.83      450.72     10.53 o 
 -21   1  18      159.74      206.36      7.39 o 
 -19   1  18      369.76      394.93      8.70 o 
 -17   1  18      534.79      638.02     10.46 o 
 -15   1  18       81.89       95.53      5.50 o 
 -13   1  18      448.54      487.09     11.33 o 
 -11   1  18      304.10      281.26      8.27 o 
  -9   1  18       22.74       21.65      4.16 o 
  -7   1  18      176.15      196.14      7.86 o 
  -5   1  18      808.35      860.23     13.87 o 
  -3   1  18      200.37      235.94     11.97 o 
  -1   1  18       57.50       48.76      9.36 o 
   1   1  18     1911.47     1933.16     36.09 o 
   3   1  18      753.06      749.41     30.22 o 
   5   1  18       69.14       39.57     15.39 o 
   7   1  18      364.31      330.72     26.32 o 
   9   1  18      437.69      382.59     30.52 o 
 -46   2  18      883.47      963.66     48.23 o 
 -44   2  18     1582.45     1651.42     59.78 o 
 -42   2  18     6996.23     6806.14     92.28 o 
 -40   2  18     2716.49     2899.95     45.77 o 
 -38   2  18     3607.92     3285.71     42.20 o 
 -36   2  18     5342.73     5490.38     54.79 o 
 -34   2  18     3143.50     3287.03     36.58 o 
 -32   2  18     8564.13     8152.79     61.09 o 
 -30   2  18     4640.53     5045.99     41.24 o 
 -28   2  18     6773.17     6421.57     48.19 o 
 -26   2  18     8887.46     8581.47     60.18 o 
 -24   2  18     6938.50     7213.07     46.50 o 
 -22   2  18     3951.36     3892.08     31.88 o 
 -20   2  18      923.04      952.43     14.57 o 
 -18   2  18     2180.73     2339.25     23.71 o 
 -16   2  18     5227.60     5117.73     40.05 o 
 -14   2  18     1340.72     1493.01     18.93 o 
 -12   2  18     7405.80     7628.31     54.19 o 
 -10   2  18     7015.53     7046.43     51.95 o 
  -8   2  18     4984.54     5184.42     43.30 o 
  -6   2  18     6281.05     6402.66     48.04 o 
  -4   2  18     7786.34     7795.44     55.66 o 
  -2   2  18     1918.51     2006.61     27.85 o 
   0   2  18     5456.83     5680.65     66.60 o 
   2   2  18     2404.47     2386.47     53.47 o 
   4   2  18     2183.00     2328.07     59.56 o 
   6   2  18     7124.30     7093.19    113.40 o 
   8   2  18     1205.51     1211.54     75.65 o 
  10   2  18     2053.40     2046.35     61.23 o 
 -43   3  18      714.24      746.29     32.78 o 
 -41   3  18        1.85        2.94     13.76 o 
 -39   3  18      117.33      132.65     15.97 o 
 -37   3  18       64.26       18.39      8.34 o 
 -35   3  18      196.01      248.57     15.45 o 
 -33   3  18      728.82      867.45     24.29 o 
 -31   3  18     1586.09     1561.89     27.08 o 
 -29   3  18      340.84      402.60     15.34 o 
 -27   3  18        5.12       11.14      4.53 o 
 -25   3  18        3.82       -1.76      5.32 o 
 -23   3  18        0.34        3.68      3.62 o 
 -21   3  18       71.62       35.73      6.06 o 
 -19   3  18       14.73        5.12      4.24 o 
 -17   3  18     2798.63     3131.46     41.94 o 
 -15   3  18      564.63      531.87     16.13 o 
 -13   3  18      346.95      360.59     13.50 o 
 -11   3  18     3652.18     3411.21     36.27 o 
  -9   3  18      269.35      288.06     11.66 o 
  -7   3  18      119.36      143.53      9.32 o 
  -5   3  18     1442.56     1468.29     22.03 o 
  -3   3  18      191.53      227.59     11.00 o 
  -1   3  18      977.08     1007.59     23.11 o 
   1   3  18        0.11        8.64      8.45 o 
   3   3  18      272.73      266.51     19.03 o 
   5   3  18       18.08        7.95     11.05 o 
   7   3  18      647.97      680.57     33.66 o 
 -42   4  18     1665.80     1515.17     55.66 o 
 -40   4  18     1369.49     1571.36     40.69 o 
 -38   4  18     2143.62     2106.74     45.96 o 
 -36   4  18     3423.49     3406.59     51.98 o 
 -34   4  18     4373.89     4716.42     53.70 o 
 -32   4  18     3771.83     3522.80     44.37 o 
 -30   4  18     2900.27     3138.34     38.28 o 
 -28   4  18     7877.70     8039.77     69.93 o 
 -26   4  18     3907.83     3619.22     45.85 o 
 -24   4  18     4280.80     4838.39     48.19 o 
 -22   4  18     1866.03     1813.73     33.40 o 
 -20   4  18     6725.69     6580.00     69.36 o 
 -18   4  18     1520.14     1735.30     30.17 o 
 -16   4  18     5160.24     4896.15     53.88 o 
 -14   4  18      577.08      485.95     16.27 o 
 -12   4  18     1826.02     1941.39     29.33 o 
 -10   4  18     4886.56     4595.69     47.63 o 
  -8   4  18     9740.64    10159.65     83.09 o 
  -6   4  18     5691.15     5365.09     56.83 o 
  -4   4  18     3973.77     3855.51     45.14 o 
  -2   4  18     2950.51     3009.29     42.14 o 
   0   4  18     3604.37     3606.34     48.19 o 
   2   4  18     1319.27     1304.14     35.60 o 
   4   4  18     2446.66     2550.94     53.64 o 
   6   4  18     1521.72     1545.28     45.68 o 
 -39   5  18        0.73       47.74     20.80 o 
 -37   5  18      397.13      336.09     37.44 o 
 -35   5  18        6.76       14.83     14.53 o 
 -33   5  18        5.77       -8.17     10.58 o 
 -31   5  18       58.07       52.14     12.17 o 
 -29   5  18      170.20      200.27     17.04 o 
 -27   5  18       25.69       47.13     10.06 o 
 -25   5  18      574.05      593.03     22.56 o 
 -23   5  18     1110.63     1003.39     28.46 o 
 -21   5  18       95.71       61.36      9.80 o 
 -19   5  18      104.90      145.28     19.43 o 
 -17   5  18       64.78       89.39     10.06 o 
 -15   5  18        0.23        3.75      5.25 o 
 -13   5  18      377.10      423.45     15.43 o 
 -11   5  18      420.62      456.18     16.57 o 
  -9   5  18        2.86       -4.73      5.83 o 
  -7   5  18      308.90      291.68     14.41 o 
  -5   5  18       19.14       10.25      7.89 o 
  -3   5  18       13.91       10.60      8.16 o 
  -1   5  18       45.87       22.40     10.63 o 
   1   5  18      211.16      208.98     18.98 o 
   3   5  18      326.18      287.79     22.48 o 
 -36   6  18     1262.98     1185.96     48.83 o 
 -34   6  18     6400.23     6905.57    117.90 o 
 -32   6  18     3259.51     3299.44     68.45 o 
 -30   6  18     2221.75     2202.49     61.90 o 
 -28   6  18      931.90     1079.37     38.14 o 
 -26   6  18     1168.87      885.09     29.29 o 
 -24   6  18     2153.44     2553.90     46.75 o 
 -22   6  18     2265.05     2268.95     55.27 o 
 -20   6  18     1935.50     1848.94     49.36 o 
 -18   6  18     1342.60     1584.35     42.22 o 
 -16   6  18     2845.16     2650.78     49.68 o 
 -14   6  18     1285.95     1190.41     63.56 o 
 -12   6  18     2435.38     2597.22     52.70 o 
 -10   6  18     1538.09     1307.24     35.79 o 
  -8   6  18     1541.39     1614.50     40.02 o 
  -6   6  18     2159.55     2027.01     51.20 o 
  -4   6  18     1644.10     1568.95     50.54 o 
  -2   6  18     3382.56     3696.62     67.65 o 
   0   6  18     1846.86     1770.86     68.20 o 
 -29   7  18     1153.15     1356.74     55.94 o 
 -27   7  18        0.59       -5.84     11.84 o 
 -25   7  18      130.47      141.86     21.17 o 
 -23   7  18     1401.41     1484.42     70.55 o 
 -21   7  18       28.45       17.03     11.34 o 
 -19   7  18      454.47      505.32     39.08 o 
 -17   7  18      414.29      348.00     24.60 o 
 -15   7  18        4.77       22.77     10.70 o 
 -13   7  18      434.49      487.02     31.97 o 
 -11   7  18        8.23      -17.20      9.81 o 
  -9   7  18       54.82       38.87     15.08 o 
  -7   7  18      800.54      706.71     74.74 o 
 -47   1  19     1605.24     1861.54     52.24 o 
 -45   1  19     2013.05     2033.18     54.39 o 
 -43   1  19     3826.86     3714.98     62.22 o 
 -41   1  19     2328.57     2559.73     49.73 o 
 -39   1  19     3516.43     3011.95     44.93 o 
 -37   1  19     7057.84     7491.03     74.22 o 
 -35   1  19     2252.60     2224.79     31.68 o 
 -33   1  19    11801.79    11303.42     76.93 o 
 -31   1  19     3002.43     3260.82     33.65 o 
 -29   1  19     7084.84     6787.71     49.35 o 
 -27   1  19     2290.36     2344.33     24.88 o 
 -25   1  19    11940.45    12697.65     71.84 o 
 -23   1  19     8902.58     8334.68     51.06 o 
 -21   1  19    16712.17    16429.37     75.73 o 
 -19   1  19     2923.91     3034.00     24.12 o 
 -17   1  19     6685.83     6612.77     41.77 o 
 -15   1  19     2368.28     2438.72     23.08 o 
 -13   1  19     1450.56     1456.52     17.08 o 
 -11   1  19      684.94      694.44     12.34 o 
  -9   1  19      143.42      191.69      8.04 o 
  -7   1  19     6965.66     7080.88     50.55 o 
  -5   1  19    13171.88    13513.27    103.86 o 
  -3   1  19     3611.23     3778.79     52.85 o 
  -1   1  19     5422.16     5493.69     73.97 o 
   1   1  19     3008.62     3031.58     56.85 o 
   3   1  19     6079.73     6429.70    125.43 o 
   5   1  19     6915.87     6923.46    102.61 o 
   7   1  19      121.18       65.69     20.38 o 
   9   1  19     1064.20     1128.67     50.22 o 
 -46   2  19       59.67       77.92     21.58 o 
 -44   2  19      278.67      290.19     24.53 o 
 -42   2  19      501.64      539.69     28.56 o 
 -40   2  19      121.77       88.80     11.70 o 
 -38   2  19      101.69      123.44     13.41 o 
 -36   2  19      430.30      343.42     17.38 o 
 -34   2  19      771.10      679.99     17.99 o 
 -32   2  19      213.03      176.27      9.93 o 
 -30   2  19      400.02      414.59     12.80 o 
 -28   2  19       30.22       -2.01      4.33 o 
 -26   2  19      184.88      224.69      9.20 o 
 -24   2  19     1025.30      894.34     15.38 o 
 -22   2  19       87.61       95.77      6.58 o 
 -20   2  19     1520.28     1283.97     17.93 o 
 -18   2  19        0.99        2.79      3.95 o 
 -16   2  19       65.98       45.84      5.28 o 
 -14   2  19     4576.08     4544.72     43.87 o 
 -12   2  19     1128.03     1335.47     20.65 o 
 -10   2  19      199.83      252.57     10.84 o 
  -8   2  19      466.87      495.13     14.55 o 
  -6   2  19      308.67      335.32     12.05 o 
  -4   2  19      303.63      340.59     19.48 o 
  -2   2  19      172.16      180.41     14.64 o 
   0   2  19      164.17      126.55     17.78 o 
   2   2  19      226.58      203.55     22.53 o 
   4   2  19       11.68       -6.24     14.37 o 
   6   2  19      435.07      398.84     38.26 o 
   8   2  19        3.60       17.62     16.55 o 
 -45   3  19     1458.94     1492.85     52.43 o 
 -43   3  19     2179.05     2132.09     56.02 o 
 -41   3  19     1715.78     1925.36     45.92 o 
 -39   3  19     3772.94     3677.23     62.75 o 
 -37   3  19     2194.91     2181.79     39.10 o 
 -35   3  19     1322.75     1459.80     31.32 o 
 -33   3  19     4409.07     4135.99     48.94 o 
 -31   3  19     7972.28     8110.95     72.90 o 
 -29   3  19     4294.42     4303.89     62.66 o 
 -27   3  19    11778.66    11194.60     75.26 o 
 -25   3  19     6335.24     6883.64     64.54 o 
 -23   3  19     9833.23     9028.77     70.59 o 
 -21   3  19     5892.24     6014.89     53.54 o 
 -19   3  19      685.38      871.74     21.83 o 
 -17   3  19      128.56      124.42      9.75 o 
 -15   3  19      966.74     1078.05     22.47 o 
 -13   3  19     5909.86     6037.60     58.77 o 
 -11   3  19     5223.44     5110.16     44.95 o 
  -9   3  19     1391.19     1648.50     24.47 o 
  -7   3  19     9670.07     9626.24     66.11 o 
  -5   3  19     2331.14     2334.45     28.44 o 
  -3   3  19     4516.89     5479.98    663.67 o 
  -1   3  19     2391.04     2296.87     35.90 o 
   1   3  19     2306.63     2301.32     43.33 o 
   3   3  19     1633.21     1672.17     42.14 o 
   5   3  19     3232.33     3234.76     83.68 o 
   7   3  19      801.54      871.42     41.11 o 
 -42   4  19      114.76       49.56     17.57 o 
 -40   4  19       42.35       39.23     22.67 o 
 -38   4  19      195.28      218.22     18.05 o 
 -36   4  19      125.76       68.46     11.24 o 
 -34   4  19       15.35       14.18     10.27 o 
 -32   4  19       12.13      -10.87      6.13 o 
 -30   4  19       15.30       19.55      7.40 o 
 -28   4  19        7.89       39.91     10.65 o 
 -26   4  19      734.84      805.96     21.02 o 
 -24   4  19       67.00       63.80      8.40 o 
 -22   4  19      591.98      461.42     17.36 o 
 -20   4  19      541.37      618.85     20.55 o 
 -18   4  19      446.67      474.78     28.54 o 
 -16   4  19        4.77        3.47      5.48 o 
 -14   4  19      571.79      458.17     15.51 o 
 -12   4  19     2847.13     3203.57     41.23 o 
 -10   4  19        0.25       -7.60      7.53 o 
  -8   4  19      265.01      201.19     12.09 o 
  -6   4  19      699.31      591.89     21.82 o 
  -4   4  19      624.93      684.17     21.23 o 
  -2   4  19       69.92       37.10      9.24 o 
   0   4  19       40.20       16.77     10.47 o 
   2   4  19      322.74      277.46     19.84 o 
   4   4  19      172.71      146.96     20.88 o 
 -39   5  19     3738.63     3865.75     95.70 o 
 -37   5  19     1703.95     1473.24     56.21 o 
 -35   5  19     2329.06     2675.21     73.91 o 
 -33   5  19     2409.86     2202.41     56.27 o 
 -31   5  19     3018.39     3134.26     66.46 o 
 -29   5  19     2475.73     2669.90     54.41 o 
 -27   5  19     4305.95     4017.20     61.32 o 
 -25   5  19     2356.62     2588.57     47.32 o 
 -23   5  19     2936.58     3018.79     53.98 o 
 -21   5  19     2079.34     1844.94     38.81 o 
 -19   5  19     3297.56     3787.09     44.07 o 
 -17   5  19     2293.77     2067.31     31.00 o 
 -15   5  19     4970.42     5171.63     53.54 o 
 -13   5  19     4147.05     4446.00     49.73 o 
 -11   5  19      608.59      491.96     17.78 o 
  -9   5  19        6.64        5.94      6.16 o 
  -7   5  19     1928.18     1802.70     35.15 o 
  -5   5  19     1370.32     1247.57     29.29 o 
  -3   5  19     4072.48     4185.55     59.37 o 
  -1   5  19     3469.69     3329.64     58.30 o 
   1   5  19     3016.83     3038.10     60.32 o 
 -36   6  19        1.95        7.82     14.13 o 
 -34   6  19        5.33       -5.18     13.94 o 
 -32   6  19     1144.26     1073.58     47.43 o 
 -30   6  19        4.62      -18.26      9.13 o 
 -28   6  19        3.76        1.21     10.47 o 
 -26   6  19       38.83       23.21      9.99 o 
 -24   6  19      476.73      556.50     23.84 o 
 -22   6  19       14.87        2.08     11.61 o 
 -20   6  19        0.14        1.58     18.42 o 
 -18   6  19     1623.34     1641.93     43.86 o 
 -16   6  19       13.91        0.01      7.56 o 
 -14   6  19       15.10       17.38     10.08 o 
 -12   6  19      101.22       73.37     12.84 o 
 -10   6  19      118.68       87.30     12.83 o 
  -8   6  19       34.52       49.48     13.69 o 
  -6   6  19       18.14        0.07     12.23 o 
  -4   6  19        8.11      -17.54      9.22 o 
  -2   6  19      940.96      930.83     35.10 o 
 -29   7  19     4223.04     4591.47     98.97 o 
 -27   7  19     1817.93     1584.32     56.14 o 
 -25   7  19     1405.54     1468.14     52.44 o 
 -23   7  19     1221.08     1222.48     48.95 o 
 -21   7  19     1902.35     1714.07     56.27 o 
 -19   7  19     1174.31     1345.34     75.15 o 
 -17   7  19     1835.21     1686.50     55.72 o 
 -15   7  19      151.81      143.31     32.79 o 
 -13   7  19     1790.79     1871.66     73.47 o 
 -11   7  19      470.65      363.47     31.47 o 
  -9   7  19     1420.71     1409.42     81.47 o 
 -46   0  20     1030.98     1004.75    171.09 o 
 -44   0  20     1292.66     1209.97     54.97 o 
 -42   0  20     2098.21     2330.65     54.23 o 
 -40   0  20     4014.82     3551.79     68.18 o 
 -38   0  20     2652.70     2797.57     59.07 o 
 -36   0  20     3248.86     3294.96     74.77 o 
 -34   0  20    11487.32    10678.22    104.25 o 
 -32   0  20     7869.96     8442.43     87.76 o 
 -30   0  20     6462.12     5995.25     68.97 o 
 -28   0  20    18681.87    18230.28    147.41 o 
 -26   0  20     3615.97     3713.21     49.47 o 
 -24   0  20     2649.56     2478.41     36.86 o 
 -22   0  20     3385.78     4231.38     48.93 o 
 -20   0  20     4327.46     4721.15     51.85 o 
 -18   0  20     7042.48     6625.46     59.54 o 
 -16   0  20    19039.56    19147.71    128.69 o 
 -14   0  20     2760.87     2709.34     44.17 o 
 -12   0  20     6771.16     6727.86     73.03 o 
 -10   0  20      888.33      933.92     32.04 o 
  -8   0  20     4154.65     4209.15    103.90 o 
  -6   0  20      466.19      395.11     38.73 o 
  -4   0  20     1087.81     1171.12     43.54 o 
  -2   0  20     8034.44     8050.21    144.89 o 
   0   0  20     8644.37     8759.06    155.40 o 
   2   0  20     5129.31     5234.21    118.13 o 
   4   0  20     3555.62     3711.25     95.05 o 
   6   0  20      129.22      125.93     24.62 o 
 -47   1  20      285.63      267.82     24.87 o 
 -45   1  20        9.30        9.84     11.44 o 
 -43   1  20      132.70      111.26     15.84 o 
 -41   1  20        6.07        7.80      9.79 o 
 -39   1  20        3.23       18.61      8.00 o 
 -37   1  20        4.29        7.14      7.17 o 
 -35   1  20     1084.07     1125.95     22.87 o 
 -33   1  20      291.17      287.99     12.34 o 
 -31   1  20       22.01        7.95      4.07 o 
 -29   1  20      719.32      575.78     13.42 o 
 -27   1  20     1202.03     1117.99     17.78 o 
 -25   1  20      697.44      551.39     12.70 o 
 -23   1  20       20.91       43.04      4.94 o 
 -21   1  20      299.24      423.19      9.70 o 
 -19   1  20      625.44      550.03     11.24 o 
 -17   1  20      417.71      366.95      9.52 o 
 -15   1  20     1251.80     1171.30     15.57 o 
 -13   1  20       80.11       58.07      4.93 o 
 -11   1  20      259.80      223.25      9.36 o 
  -9   1  20     1095.42      978.66     19.77 o 
  -7   1  20        1.68      -13.60      6.80 o 
  -5   1  20       68.36       44.27     10.23 o 
  -3   1  20      496.28      488.05     22.03 o 
  -1   1  20        2.33       10.07      9.77 o 
   1   1  20        0.25       21.61     12.16 o 
   3   1  20       39.61       23.85     15.22 o 
   5   1  20       97.30       75.17     18.28 o 
   7   1  20        0.13       -2.29     17.38 o 
 -46   2  20     3444.22     3412.10     86.58 o 
 -44   2  20     3801.82     3826.59     72.87 o 
 -42   2  20     2539.99     2964.94     58.21 o 
 -40   2  20     3211.28     3028.94     60.72 o 
 -38   2  20     4175.50     4154.29     47.62 o 
 -36   2  20     5075.04     5223.06     52.97 o 
 -34   2  20     6994.81     6435.91     56.95 o 
 -32   2  20      639.84      815.74     17.38 o 
 -30   2  20     1485.73     1499.48     23.07 o 
 -28   2  20     7787.32     7853.85     57.72 o 
 -26   2  20    12393.79    12976.43     72.23 o 
 -24   2  20     4893.50     4506.44     37.86 o 
 -22   2  20     7461.08     7425.19     51.16 o 
 -20   2  20     5816.40     6049.13     47.02 o 
 -18   2  20    13182.24    12563.87     81.40 o 
 -16   2  20    10467.89    11024.36     79.45 o 
 -14   2  20       47.22       57.24      6.17 o 
 -12   2  20     1056.62     1047.25     18.83 o 
 -10   2  20      566.76      686.54     16.73 o 
  -8   2  20     7204.91     7130.11     52.93 o 
  -6   2  20      993.94     1014.17     18.85 o 
  -4   2  20      777.00      883.14     28.83 o 
  -2   2  20     6103.87     6196.00     99.37 o 
   0   2  20     3899.48     3698.56     75.95 o 
   2   2  20     4381.91     4466.52     86.74 o 
   4   2  20     2081.96     2071.89     85.84 o 
   6   2  20      997.26      936.58     42.58 o 
 -45   3  20      120.00      182.88     29.27 o 
 -43   3  20       20.64       17.59     12.16 o 
 -41   3  20       18.37        1.31     16.43 o 
 -39   3  20        3.02      -10.69     15.18 o 
 -37   3  20       19.86       49.42     10.60 o 
 -35   3  20      120.18       64.51     10.26 o 
 -33   3  20       31.39        8.95      6.23 o 
 -31   3  20      199.80      139.68     10.37 o 
 -29   3  20       79.53      103.99      9.01 o 
 -27   3  20        2.20       -3.05      5.10 o 
 -25   3  20     1392.39     1425.94     25.47 o 
 -23   3  20       10.63       42.64      7.01 o 
 -21   3  20      567.15      687.42     18.82 o 
 -19   3  20      810.65      984.48     22.13 o 
 -17   3  20       14.88       28.51      6.67 o 
 -15   3  20      162.78      199.60     11.46 o 
 -13   3  20       85.25       91.25      7.85 o 
 -11   3  20      282.68      331.02     12.93 o 
  -9   3  20       46.02       33.68      6.61 o 
  -7   3  20        9.21        9.03      5.53 o 
  -5   3  20      146.74      168.32     11.17 o 
  -3   3  20     1117.10     1207.90     25.92 o 
  -1   3  20      121.57      117.08     20.08 o 
   1   3  20      204.04      154.65     19.14 o 
   3   3  20      105.85       85.23     25.09 o 
   5   3  20        0.47      -13.38     14.01 o 
 -42   4  20     2251.14     2462.77     55.79 o 
 -40   4  20     1018.19      978.99     32.58 o 
 -38   4  20     2654.49     2536.57     50.26 o 
 -36   4  20     1184.00     1464.20     33.79 o 
 -34   4  20     5967.53     5803.53     64.76 o 
 -32   4  20     2638.61     2692.59     59.79 o 
 -30   4  20     3361.28     3638.28     46.23 o 
 -28   4  20     2633.39     2310.96     37.79 o 
 -26   4  20     5494.42     6107.75     65.21 o 
 -24   4  20     7118.06     6925.39     74.60 o 
 -22   4  20     5721.65     5600.53     64.70 o 
 -20   4  20     3204.27     3569.68     68.50 o 
 -18   4  20     6090.36     5607.34     69.77 o 
 -16   4  20      628.62      690.75     22.28 o 
 -14   4  20     1320.87     1411.78     28.71 o 
 -12   4  20      540.50      482.08     16.97 o 
 -10   4  20     2420.48     2763.42     43.38 o 
  -8   4  20     4178.48     4122.05     49.98 o 
  -6   4  20     4066.96     3952.15     47.22 o 
  -4   4  20     2253.54     2370.18     38.38 o 
  -2   4  20     1849.03     1711.96     38.68 o 
   0   4  20     1422.92     1420.10     36.46 o 
   2   4  20     1080.58     1119.07     38.95 o 
 -39   5  20        0.14       16.41     15.68 o 
 -37   5  20        0.32      -14.79     12.66 o 
 -35   5  20        0.00      -12.55      9.31 o 
 -33   5  20      434.39      459.89     29.30 o 
 -31   5  20       64.05       55.53     13.69 o 
 -29   5  20       13.20        6.65      9.90 o 
 -27   5  20       70.18       22.29     11.25 o 
 -25   5  20       76.63       26.83      9.38 o 
 -23   5  20      747.44      586.04     27.93 o 
 -21   5  20      663.12      742.14     19.94 o 
 -19   5  20      235.27      245.00     13.96 o 
 -17   5  20       63.05       30.80      7.38 o 
 -15   5  20       20.13        8.25      6.71 o 
 -13   5  20     1210.79     1367.06     27.33 o 
 -11   5  20       70.85       55.34      9.90 o 
  -9   5  20     1502.49     1325.49     30.18 o 
  -7   5  20      394.47      400.92     21.81 o 
  -5   5  20      442.51      437.05     22.63 o 
  -3   5  20      475.59      380.30     23.69 o 
  -1   5  20      560.56      513.37     28.67 o 
 -34   6  20     2473.01     2488.70     66.74 o 
 -32   6  20     1632.32     1539.17     51.02 o 
 -30   6  20     1596.95     1863.97     46.30 o 
 -28   6  20     2242.00     1928.51     45.58 o 
 -26   6  20     1338.96     1582.98     45.10 o 
 -24   6  20     3137.27     3228.20     56.83 o 
 -22   6  20      723.23      574.17     23.45 o 
 -20   6  20     3225.42     3507.86     73.08 o 
 -18   6  20     3756.28     3578.43     88.78 o 
 -16   6  20     2115.31     2146.43     46.58 o 
 -14   6  20     1968.01     2176.93     48.73 o 
 -12   6  20     1009.70      784.16     33.33 o 
 -10   6  20     1990.06     2140.25     82.25 o 
  -8   6  20     1489.07     1456.27     49.62 o 
  -6   6  20       86.81       51.79     11.91 o 
 -27   7  20      393.52      351.21     31.35 o 
 -25   7  20       57.03       33.00     15.27 o 
 -23   7  20      145.37      125.17     21.04 o 
 -21   7  20      182.53      202.97     25.00 o 
 -19   7  20       68.45       33.25     13.59 o 
 -17   7  20      386.55      329.77     30.00 o 
 -15   7  20        2.77        9.68     59.74 o 
 -13   7  20       68.60       34.53     13.37 o 
 -47   1  21     3454.77     3365.81     69.99 o 
 -45   1  21     1870.21     1706.13     42.36 o 
 -43   1  21     2836.65     3254.56     57.50 o 
 -41   1  21     1742.08     1513.90     37.92 o 
 -39   1  21     5024.13     5170.52     60.76 o 
 -37   1  21     3714.88     3808.55     49.58 o 
 -35   1  21     4934.17     4451.65     48.74 o 
 -33   1  21     4084.92     4318.71     42.11 o 
 -31   1  21     6979.67     6413.76     50.94 o 
 -29   1  21     8179.90     7958.69     55.40 o 
 -27   1  21     5194.19     5968.33     45.45 o 
 -25   1  21     2555.20     2416.85     26.00 o 
 -23   1  21    12410.73    12727.70     69.66 o 
 -21   1  21     4534.26     4513.95     35.67 o 
 -19   1  21    10705.81    10153.68     62.54 o 
 -17   1  21     2715.90     3027.49     28.86 o 
 -15   1  21     2804.77     2883.45     27.93 o 
 -13   1  21    11625.42    11572.49     75.18 o 
 -11   1  21     3429.57     3672.11     42.77 o 
  -9   1  21     2310.42     2251.19     36.29 o 
  -7   1  21     1195.24     1300.38     30.72 o 
  -5   1  21      894.77      932.05     26.93 o 
  -3   1  21     3227.38     3246.72     50.51 o 
  -1   1  21      393.58      365.38     23.83 o 
   1   1  21     2271.65     2404.16     56.35 o 
   3   1  21     2910.22     2596.10    389.19 o 
   5   1  21     4988.02     4900.94    103.51 o 
 -46   2  21      143.15      186.90     25.90 o 
 -44   2  21      192.40      187.75     28.48 o 
 -42   2  21        0.85       -9.33     10.27 o 
 -40   2  21       42.30       20.16     12.85 o 
 -38   2  21       74.63       37.02      7.75 o 
 -36   2  21      222.92      197.67     12.34 o 
 -34   2  21      946.09     1032.71     21.78 o 
 -32   2  21      923.96     1033.81     20.13 o 
 -30   2  21      798.90      986.72     18.99 o 
 -28   2  21       29.04       16.00      5.15 o 
 -26   2  21        4.99        2.25      4.28 o 
 -24   2  21       66.88       38.83      5.26 o 
 -22   2  21       30.82       45.74      5.96 o 
 -20   2  21      379.10      323.45     12.33 o 
 -18   2  21      334.83      273.73     11.50 o 
 -16   2  21       92.54      111.26      8.30 o 
 -14   2  21     1295.08     1526.85     23.05 o 
 -12   2  21      468.52      532.17     14.78 o 
 -10   2  21     1395.35     1399.89     22.71 o 
  -8   2  21      321.22      268.91     12.37 o 
  -6   2  21      144.56      178.78     18.15 o 
  -4   2  21       68.92       54.97     15.84 o 
  -2   2  21       13.13       12.09     14.21 o 
   0   2  21        0.01      -19.97     27.83 o 
   2   2  21       35.41       -2.16     15.39 o 
   4   2  21      149.38      107.05     22.41 o 
 -45   3  21      885.87      696.95     31.53 o 
 -43   3  21     1024.87     1100.41     34.83 o 
 -41   3  21     2859.15     2764.62     54.85 o 
 -39   3  21     4455.21     4484.84     69.96 o 
 -37   3  21     5093.45     5467.79     64.54 o 
 -35   3  21     4102.09     3777.98     50.96 o 
 -33   3  21     2078.25     2180.71     36.95 o 
 -31   3  21     3793.65     3790.85     47.96 o 
 -29   3  21    10641.86    10061.70     84.64 o 
 -27   3  21      657.55      825.46     20.35 o 
 -25   3  21     5060.85     5017.40     50.79 o 
 -23   3  21     3181.83     3227.41     41.64 o 
 -21   3  21     8393.01     9113.46     77.21 o 
 -19   3  21     4991.80     4748.00     51.42 o 
 -17   3  21     6445.52     6741.67     63.70 o 
 -15   3  21     1472.75     1572.07     24.32 o 
 -13   3  21     5214.94     4892.49     45.40 o 
 -11   3  21     3167.15     3404.34     37.29 o 
  -9   3  21     1386.51     1367.62     23.52 o 
  -7   3  21      949.86      977.72     20.64 o 
  -5   3  21     2403.53     2522.04     34.65 o 
  -3   3  21     2488.67     2410.27     49.06 o 
  -1   3  21     1067.02     1021.71     33.76 o 
   1   3  21     1381.66     1404.95     49.38 o 
   3   3  21     2024.54     1963.00     58.58 o 
 -42   4  21      244.71      263.58     46.64 o 
 -40   4  21      498.13      548.60     28.23 o 
 -38   4  21       14.80       43.08     15.44 o 
 -36   4  21       22.38       15.07     10.35 o 
 -34   4  21        0.37      -13.10      8.42 o 
 -32   4  21      131.93      207.67     15.64 o 
 -30   4  21      344.73      487.90     20.17 o 
 -28   4  21        0.96        4.32      8.81 o 
 -26   4  21       68.70       78.78     10.28 o 
 -24   4  21       40.61        9.07      9.77 o 
 -22   4  21        5.83       18.54      7.02 o 
 -20   4  21       48.60       44.10      8.38 o 
 -18   4  21     1317.78     1166.07     34.15 o 
 -16   4  21      280.54      387.10     17.35 o 
 -14   4  21      206.31      278.85     15.41 o 
 -12   4  21      284.92      252.62     15.44 o 
 -10   4  21      879.86      846.34     24.21 o 
  -8   4  21        7.94       20.21      7.60 o 
  -6   4  21      559.85      600.78     24.70 o 
  -4   4  21       93.71       80.45     14.88 o 
  -2   4  21       10.68       -4.79     13.02 o 
   0   4  21      130.30      149.37     18.74 o 
 -39   5  21     1352.41     1248.98     50.48 o 
 -37   5  21     2869.28     3082.56     95.78 o 
 -35   5  21     1849.26     1478.25    262.85 o 
 -33   5  21     1397.77     1480.70     46.66 o 
 -31   5  21     2035.53     2406.49     54.13 o 
 -29   5  21     5285.75     4868.65     84.27 o 
 -27   5  21      798.36      893.74     24.81 o 
 -25   5  21     3612.78     3606.46     48.94 o 
 -23   5  21     1654.31     1411.95     29.99 o 
 -21   5  21     4159.00     4749.82     54.44 o 
 -19   5  21     2521.55     2212.71     36.92 o 
 -17   5  21     4999.84     5134.33     62.98 o 
 -15   5  21     2485.02     2673.23     41.54 o 
 -13   5  21     4163.54     3984.45     52.44 o 
 -11   5  21     1482.98     1650.36     33.45 o 
  -9   5  21      407.23      399.58     19.41 o 
  -7   5  21       26.76       -4.60      8.36 o 
  -5   5  21     1413.87     1501.30     39.29 o 
  -3   5  21     2440.80     2340.70     53.27 o 
 -34   6  21      162.63      105.89     19.21 o 
 -32   6  21        1.07      -19.66      9.83 o 
 -30   6  21       37.85       34.47     21.91 o 
 -28   6  21        7.97      -11.56     13.38 o 
 -26   6  21      216.29      258.62     20.33 o 
 -24   6  21       51.12       52.75     11.79 o 
 -22   6  21      124.47      110.61     12.95 o 
 -20   6  21      379.62      331.37     22.44 o 
 -18   6  21      405.54      287.94     21.26 o 
 -16   6  21       75.48       85.62     16.17 o 
 -14   6  21       58.52       26.77     12.60 o 
 -12   6  21       12.15      -16.47     14.68 o 
 -10   6  21        4.39       15.87     13.39 o 
  -8   6  21       13.65       -7.04     11.95 o 
 -25   7  21     2169.97     2299.63    112.14 o 
 -23   7  21      779.42      610.45     37.80 o 
 -21   7  21     1833.68     2059.65     82.21 o 
 -19   7  21      880.51      824.61     70.19 o 
 -17   7  21      561.90      532.98     51.38 o 
 -48   0  22      506.70      413.41     47.55 o 
 -46   0  22      961.75      914.97     59.92 o 
 -44   0  22     1621.15     1871.95     66.22 o 
 -42   0  22     1769.37     1490.90     43.34 o 
 -40   0  22     3493.92     3692.05     69.59 o 
 -38   0  22     8035.25     8137.56    151.93 o 
 -36   0  22     4389.26     3805.85     60.91 o 
 -34   0  22     6702.38     7168.74     80.64 o 
 -32   0  22     4698.60     4443.50     58.93 o 
 -30   0  22    10973.19    10231.36    107.08 o 
 -28   0  22     3075.42     3138.49     46.69 o 
 -26   0  22    12891.91    12213.45    132.18 o 
 -24   0  22     3262.19     3638.39     49.06 o 
 -22   0  22      372.39      614.35     27.53 o 
 -20   0  22     3366.70     3438.68     47.88 o 
 -18   0  22    10035.63    10701.10    108.44 o 
 -16   0  22     5548.35     5269.10     64.02 o 
 -14   0  22    11492.40    11203.48    118.13 o 
 -12   0  22     4366.06     4688.17     86.58 o 
 -10   0  22     2875.09     2792.87    100.48 o 
  -8   0  22     5252.95     5389.47    111.33 o 
  -6   0  22     1271.62     1318.07     61.10 o 
  -4   0  22      130.75      122.34     22.80 o 
  -2   0  22      532.81      567.28     39.05 o 
   0   0  22     2183.87     2317.95     72.67 o 
   2   0  22     2915.36     2999.80     83.12 o 
   4   0  22      674.67      706.07     70.61 o 
 -47   1  22       39.38       10.54     14.98 o 
 -45   1  22        0.63       -0.65     11.00 o 
 -43   1  22       20.05        6.97     10.34 o 
 -41   1  22      490.42      578.35     25.61 o 
 -39   1  22      218.24      206.31     14.73 o 
 -37   1  22       48.09       37.78      8.99 o 
 -35   1  22      309.73      259.83     14.38 o 
 -33   1  22        2.85       17.62      6.24 o 
 -31   1  22        7.27       -3.01      4.23 o 
 -29   1  22       16.90       11.20      4.93 o 
 -27   1  22      196.47      155.80      8.44 o 
 -25   1  22      211.85      122.95      7.35 o 
 -23   1  22      458.26      450.39     11.73 o 
 -21   1  22      627.31      621.82     13.94 o 
 -19   1  22      568.75      523.25     13.41 o 
 -17   1  22       95.30       40.56      5.96 o 
 -15   1  22       82.44       76.61      8.16 o 
 -13   1  22       14.42        5.12      6.42 o 
 -11   1  22      338.68      314.69     16.22 o 
  -9   1  22       38.60       39.77     10.08 o 
  -7   1  22      233.23      218.41     15.78 o 
  -5   1  22        2.78        2.58     10.93 o 
  -3   1  22        4.27        3.00     11.63 o 
  -1   1  22      327.39      250.80     22.76 o 
   1   1  22      144.21      135.87     18.72 o 
   3   1  22       53.64       64.36     20.35 o 
 -46   2  22     1212.38     1187.54     51.31 o 
 -44   2  22     3433.01     3724.80     71.10 o 
 -42   2  22     3542.30     3460.00     61.87 o 
 -40   2  22     4491.98     4580.40     58.19 o 
 -38   2  22     2597.03     2801.93     38.31 o 
 -36   2  22     1127.30      852.90     20.38 o 
 -34   2  22     4976.00     5282.57     57.91 o 
 -32   2  22     5791.82     5696.36     51.35 o 
 -30   2  22     8110.66     7804.85     59.12 o 
 -28   2  22     1424.07     1643.91     24.63 o 
 -26   2  22     5272.48     4889.45     42.00 o 
 -24   2  22     9740.72     9380.42     65.70 o 
 -22   2  22     4516.68     4975.06     45.42 o 
 -20   2  22     9478.26     9203.42     67.16 o 
 -18   2  22     2536.89     2820.35     35.70 o 
 -16   2  22     3043.38     3217.83     34.55 o 
 -14   2  22     5654.31     5658.18     48.14 o 
 -12   2  22     3094.88     3436.53     36.41 o 
 -10   2  22     2054.12     2023.91     32.67 o 
  -8   2  22     2333.86     2244.25     48.28 o 
  -6   2  22     1891.76     1989.86     53.55 o 
  -4   2  22     2836.11     2707.35     64.21 o 
  -2   2  22     2126.10     2181.62     59.35 o 
   0   2  22     1751.74     1783.01     55.45 o 
   2   2  22      415.54      327.41     28.97 o 
 -45   3  22      237.17      307.84     45.75 o 
 -43   3  22       98.87       14.76     20.21 o 
 -41   3  22      134.92      142.44     16.36 o 
 -39   3  22      373.68      448.54     22.70 o 
 -37   3  22      303.82      331.33     19.38 o 
 -35   3  22      125.37      177.08     14.74 o 
 -33   3  22       25.12       22.62      7.18 o 
 -31   3  22      281.07      296.56     15.67 o 
 -29   3  22      395.30      350.07     19.19 o 
 -27   3  22       11.62        2.36      6.70 o 
 -25   3  22     1748.36     2067.24     33.79 o 
 -23   3  22       56.42       61.10      8.57 o 
 -21   3  22       29.75       36.49      6.69 o 
 -19   3  22     1679.05     1575.30     27.32 o 
 -17   3  22       40.42       66.90      7.40 o 
 -15   3  22       25.46       18.50      5.66 o 
 -13   3  22      244.99      232.89     12.46 o 
 -11   3  22      493.18      560.09     18.37 o 
  -9   3  22        1.74        2.13      5.99 o 
  -7   3  22     1263.77     1194.43     30.46 o 
  -5   3  22     1025.07     1125.52     34.80 o 
  -3   3  22        0.02       19.16     17.18 o 
  -1   3  22      181.27      214.20     24.52 o 
   1   3  22       68.95       25.68     24.33 o 
 -42   4  22     1289.98     1236.83     44.00 o 
 -40   4  22     1390.31     1228.81     65.04 o 
 -38   4  22     1131.52     1216.25     38.57 o 
 -36   4  22     4767.58     4526.94     75.22 o 
 -34   4  22     4522.81     4749.81     68.54 o 
 -32   4  22     5816.37     6406.35     74.77 o 
 -30   4  22     2825.72     2616.65     40.14 o 
 -28   4  22     3358.27     3579.83     50.27 o 
 -26   4  22     3414.95     3423.30     51.36 o 
 -24   4  22     3181.56     2960.45     47.21 o 
 -22   4  22     1765.34     2029.84     38.24 o 
 -20   4  22     2609.32     2311.02     40.89 o 
 -18   4  22     2218.22     2217.52     35.36 o 
 -16   4  22     4797.28     5054.65     56.15 o 
 -14   4  22     2356.58     2160.68     37.49 o 
 -12   4  22     2527.99     2823.25     47.30 o 
 -10   4  22     2808.89     2942.85     42.93 o 
  -8   4  22     6490.78     6418.80     77.58 o 
  -6   4  22      649.91      702.65     25.64 o 
  -4   4  22     1456.05     1365.17     47.06 o 
  -2   4  22       90.68       81.17     22.24 o 
 -39   5  22        0.90       -7.85     15.68 o 
 -37   5  22      398.32      343.34     23.58 o 
 -35   5  22      803.51      848.39     51.76 o 
 -33   5  22       56.08       41.34     15.03 o 
 -31   5  22      179.95      152.40     13.94 o 
 -29   5  22      702.85      670.27     24.12 o 
 -27   5  22       70.11       82.59     10.98 o 
 -25   5  22       19.62       40.57      9.80 o 
 -23   5  22       12.47        5.75      7.32 o 
 -21   5  22      212.01      208.38     16.06 o 
 -19   5  22       43.75       23.06      8.05 o 
 -17   5  22        8.81        7.89      7.95 o 
 -15   5  22       20.62       13.17      8.05 o 
 -13   5  22      239.82      178.50     14.47 o 
 -11   5  22      119.39       64.64     11.16 o 
  -9   5  22        0.75        7.32      7.95 o 
  -7   5  22       77.72       43.93     12.88 o 
  -5   5  22       97.29       59.42     14.41 o 
 -34   6  22      990.76      853.07     40.16 o 
 -32   6  22     1427.10     1627.46     48.69 o 
 -30   6  22     1148.93      973.54     37.78 o 
 -28   6  22      930.06     1026.54     34.81 o 
 -26   6  22     2628.10     2781.99     72.18 o 
 -24   6  22     1717.93     1568.97     44.47 o 
 -22   6  22     3828.31     4057.06     62.26 o 
 -20   6  22     1453.13     1371.53     33.80 o 
 -18   6  22     1806.90     1657.14     40.77 o 
 -16   6  22     2020.37     2238.56     60.10 o 
 -14   6  22     1805.05     1585.08     73.17 o 
 -12   6  22     1580.12     1630.60     57.89 o 
 -10   6  22     1047.17     1075.94     48.60 o 
 -47   1  23      391.95      278.37     25.02 o 
 -45   1  23     1501.98     1753.51     42.66 o 
 -43   1  23     1476.96     1297.50     36.31 o 
 -41   1  23     4823.15     4842.42     69.43 o 
 -39   1  23     1264.30     1393.85     30.09 o 
 -37   1  23     3693.82     3301.63     45.83 o 
 -35   1  23     5749.90     6013.81     63.49 o 
 -33   1  23     6327.95     6205.33     57.67 o 
 -31   1  23     6415.45     5719.87     49.25 o 
 -29   1  23     6004.34     6292.04     50.50 o 
 -27   1  23     4609.28     4182.54     38.60 o 
 -25   1  23     9109.47     9169.42     61.00 o 
 -23   1  23     4103.04     4266.72     37.61 o 
 -21   1  23     9463.05     8766.26     61.74 o 
 -19   1  23      411.71      531.26     16.14 o 
 -17   1  23     4155.52     4412.81     48.47 o 
 -15   1  23     2749.01     2762.29     37.32 o 
 -13   1  23     6410.81     6927.44     71.09 o 
 -11   1  23     3909.49     3926.25     54.71 o 
  -9   1  23     5822.62     6035.46     72.02 o 
  -7   1  23     1529.24     1584.83     34.74 o 
  -5   1  23     2949.14     2857.85     55.56 o 
  -3   1  23     1811.71     1952.17     63.79 o 
  -1   1  23       21.87       17.95     14.47 o 
   1   1  23     1262.07     1273.53     55.02 o 
 -46   2  23        0.06      -22.86     14.96 o 
 -44   2  23       41.23       17.89     11.56 o 
 -42   2  23       26.39        1.47      9.91 o 
 -40   2  23       16.06        4.79      6.31 o 
 -38   2  23      155.75      112.70     10.18 o 
 -36   2  23      873.55      960.78     21.28 o 
 -34   2  23      176.90      233.69     12.82 o 
 -32   2  23      881.52      929.55     21.14 o 
 -30   2  23     1625.80     1574.49     26.28 o 
 -28   2  23       89.27       42.41      6.98 o 
 -26   2  23        3.98        4.91      5.19 o 
 -24   2  23      102.75       76.96      7.80 o 
 -22   2  23      416.67      385.10     13.89 o 
 -20   2  23       45.82      106.60      9.28 o 
 -18   2  23        0.14       -9.22      5.26 o 
 -16   2  23        0.83       -1.64      4.77 o 
 -14   2  23       66.44       42.45      6.68 o 
 -12   2  23       86.85       67.93     11.22 o 
 -10   2  23      407.20      352.47     26.98 o 
  -8   2  23      111.22      125.44     19.75 o 
  -6   2  23      313.99      295.59     26.02 o 
  -4   2  23        1.21       -9.98     14.01 o 
  -2   2  23        2.92        2.96     18.25 o 
   0   2  23     1107.87     1181.38     46.55 o 
 -45   3  23      798.56      906.69     35.99 o 
 -43   3  23     1882.96     1803.29     44.16 o 
 -41   3  23     1717.47     1644.12     38.64 o 
 -39   3  23     4313.40     4642.58     69.70 o 
 -37   3  23     2834.57     2618.65     49.94 o 
 -35   3  23     4689.90     4765.44     59.62 o 
 -33   3  23     2990.35     3134.88     50.85 o 
 -31   3  23     2601.21     2295.51     38.53 o 
 -29   3  23     3618.73     3981.33     52.70 o 
 -27   3  23     7788.69     7769.55     77.18 o 
 -25   3  23     4342.33     4310.06     53.76 o 
 -23   3  23     3407.39     3849.16     50.32 o 
 -21   3  23     4112.04     3752.22     46.16 o 
 -19   3  23     3607.33     3676.40     45.37 o 
 -17   3  23     2046.05     2231.81     31.61 o 
 -15   3  23     6274.58     5977.19     55.04 o 
 -13   3  23     1618.01     1849.92     29.10 o 
 -11   3  23     1120.66     1076.23     21.89 o 
  -9   3  23     2485.25     2432.42     42.18 o 
  -7   3  23     1660.36     1881.81     43.54 o 
  -5   3  23     3887.11     4009.38     97.21 o 
  -3   3  23     2718.09     2813.63     68.60 o 
  -1   3  23     1054.46     1191.53     46.92 o 
 -42   4  23        0.02       21.14     25.70 o 
 -40   4  23       21.51       22.35     13.44 o 
 -38   4  23      273.16      193.86     19.88 o 
 -36   4  23        1.43        0.68      9.08 o 
 -34   4  23      224.89      293.90     20.69 o 
 -32   4  23       38.21       37.89     11.13 o 
 -30   4  23        0.02       -0.43      7.86 o 
 -28   4  23      219.02      181.95     13.54 o 
 -26   4  23      170.88      213.14     14.72 o 
 -24   4  23      285.33      269.58     17.12 o 
 -22   4  23      116.53      147.29     13.67 o 
 -20   4  23      306.42      408.16     20.70 o 
 -18   4  23        4.03       16.08      7.10 o 
 -16   4  23      102.93       47.34      9.23 o 
 -14   4  23      380.72      347.30     18.49 o 
 -12   4  23       75.36       79.88     11.37 o 
 -10   4  23       67.83       69.01     11.13 o 
  -8   4  23        2.61        5.40      7.97 o 
  -6   4  23       77.14       43.11      9.98 o 
  -4   4  23       38.74        8.23     10.94 o 
 -39   5  23     2023.33     2251.65    107.01 o 
 -37   5  23      891.56      743.70     31.06 o 
 -35   5  23     2792.08     2459.52    251.50 o 
 -33   5  23     2863.74     3055.70     57.09 o 
 -31   5  23     3711.58     3487.97     55.05 o 
 -29   5  23     1881.00     1937.54     40.35 o 
 -27   5  23     3844.62     3982.21     59.03 o 
 -25   5  23     1352.10     1094.88     28.45 o 
 -23   5  23     1875.83     2139.39     39.54 o 
 -21   5  23     3609.66     3401.41     52.63 o 
 -19   5  23     2048.77     1930.46     52.13 o 
 -17   5  23     1493.85     1627.53     33.90 o 
 -15   5  23     3022.70     2765.26     44.62 o 
 -13   5  23     1878.52     2005.08     38.16 o 
 -11   5  23     1881.77     1990.75     42.06 o 
  -9   5  23      917.18      798.75     28.64 o 
  -7   5  23     1057.66     1164.99     38.36 o 
 -34   6  23       57.21       15.95     13.51 o 
 -32   6  23        1.64       12.51     44.55 o 
 -30   6  23        6.44        0.48     11.07 o 
 -28   6  23      137.55       58.25     20.81 o 
 -26   6  23      360.59      324.08     24.51 o 
 -24   6  23      386.83      434.95     31.55 o 
 -22   6  23       39.32       26.32     16.65 o 
 -20   6  23       69.53       49.93     11.93 o 
 -18   6  23        3.65       -9.30      9.09 o 
 -16   6  23      118.09       95.96     19.63 o 
 -14   6  23      195.23      133.90     32.84 o 
 -12   6  23      290.12      320.81     31.35 o 
 -48   0  24     2584.56     2352.30     92.63 o 
 -46   0  24      637.48      772.96     46.39 o 
 -44   0  24      205.18      114.90     22.86 o 
 -42   0  24      889.96      837.00     39.98 o 
 -40   0  24     1579.60     1747.29     52.89 o 
 -38   0  24     3992.36     3568.53     67.74 o 
 -36   0  24     8292.77     9159.54    117.53 o 
 -34   0  24     4933.16     4935.40     78.64 o 
 -32   0  24     2852.57     2439.98     44.33 o 
 -30   0  24     5789.85     6330.63    133.66 o 
 -28   0  24     6722.99     5884.01     75.68 o 
 -26   0  24     6263.51     5556.11     72.56 o 
 -24   0  24     6835.57     7233.56     94.93 o 
 -22   0  24     4964.09     4514.26     62.10 o 
 -20   0  24     3579.33     4043.08     67.67 o 
 -18   0  24     2810.38     2838.71     65.83 o 
 -16   0  24     8198.50     7916.29    115.96 o 
 -14   0  24     1207.46     1379.36     42.84 o 
 -12   0  24     2436.49     2385.92     57.47 o 
 -10   0  24     4780.70     4959.27     88.31 o 
  -8   0  24     2420.87     2602.96     74.57 o 
  -6   0  24     2671.27     2619.78     62.14 o 
  -4   0  24     3055.99     3227.45     70.45 o 
  -2   0  24      433.61      477.15     30.73 o 
   0   0  24     1859.18     1742.54     50.84 o 
 -47   1  24      100.66       79.73     17.69 o 
 -45   1  24      192.38      178.79     18.00 o 
 -43   1  24       32.24       26.82     11.72 o 
 -41   1  24      140.10      143.79     16.80 o 
 -39   1  24      128.27      107.49     11.75 o 
 -37   1  24        4.21        9.25      7.66 o 
 -35   1  24        1.86       -5.59      6.27 o 
 -33   1  24      148.84      124.86     14.21 o 
 -31   1  24       67.16       59.00      8.09 o 
 -29   1  24       54.29       63.17      6.58 o 
 -27   1  24        7.59        8.71      4.96 o 
 -25   1  24       66.02       58.95      7.07 o 
 -23   1  24       43.47       33.97      6.01 o 
 -21   1  24       45.06       25.33      6.39 o 
 -19   1  24        0.24       -7.85      6.07 o 
 -17   1  24      359.11      412.81     18.16 o 
 -15   1  24       83.57       84.95     11.58 o 
 -13   1  24       21.20        8.14      9.20 o 
 -11   1  24        0.21       -1.94      9.54 o 
  -9   1  24      445.17      419.00     21.66 o 
  -7   1  24        2.96       -5.86     10.77 o 
  -5   1  24       29.75       -4.52     11.90 o 
  -3   1  24       18.19       17.39     14.01 o 
  -1   1  24       90.05       57.70     21.15 o 
 -46   2  24     1485.23     1684.04     59.41 o 
 -44   2  24     1499.72     1412.84     40.34 o 
 -42   2  24     2575.74     2516.05     51.94 o 
 -40   2  24      397.14      409.38     29.50 o 
 -38   2  24     2471.83     2150.73     33.84 o 
 -36   2  24     3534.45     3790.66     42.84 o 
 -34   2  24     3870.65     3873.75     46.16 o 
 -32   2  24     3001.07     2688.02     35.11 o 
 -30   2  24     4819.95     5407.07     55.54 o 
 -28   2  24     6565.02     6257.52     54.94 o 
 -26   2  24     8001.94     7617.75     61.85 o 
 -24   2  24     6040.17     6524.26     64.24 o 
 -22   2  24     5328.60     5024.88     54.71 o 
 -20   2  24     3147.84     3424.77     43.85 o 
 -18   2  24     6912.64     7183.48     60.18 o 
 -16   2  24     3854.28     3666.36     45.56 o 
 -14   2  24      644.42      748.85     26.09 o 
 -12   2  24      296.56      245.91     23.02 o 
 -10   2  24     2884.51     2851.18     65.60 o 
  -8   2  24     3256.40     3475.34     74.12 o 
  -6   2  24     2885.70     2773.84     66.60 o 
  -4   2  24     2639.27     2676.26     66.97 o 
  -2   2  24      681.58      632.17     43.90 o 
 -45   3  24      117.75      100.56     26.33 o 
 -43   3  24       64.57        6.36     15.29 o 
 -41   3  24      388.63      367.29     23.43 o 
 -39   3  24       63.34       45.44     11.54 o 
 -37   3  24       15.46       31.39     12.07 o 
 -35   3  24       59.47       32.45     15.57 o 
 -33   3  24        0.38      -14.59      7.30 o 
 -31   3  24       86.21      115.62     12.17 o 
 -29   3  24      871.02      715.14     23.02 o 
 -27   3  24       31.98       79.36     10.62 o 
 -25   3  24       70.69       76.81      9.55 o 
 -23   3  24       40.24       38.68      8.01 o 
 -21   3  24       18.54        7.35      9.04 o 
 -19   3  24       14.76       40.37      7.25 o 
 -17   3  24       43.01       26.74      6.73 o 
 -15   3  24       93.04       76.86      9.55 o 
 -13   3  24      616.89      670.93     24.59 o 
 -11   3  24      786.75      870.05     23.81 o 
  -9   3  24        3.29       -6.21     10.14 o 
  -7   3  24       40.67       21.73     14.75 o 
  -5   3  24        0.06       -6.32     13.31 o 
  -3   3  24       90.69       81.91     20.51 o 
 -42   4  24     1046.90     1020.96     97.60 o 
 -40   4  24     1263.26     1332.29     44.99 o 
 -38   4  24     2509.56     2442.78     54.90 o 
 -36   4  24     1832.61     1772.59     41.84 o 
 -34   4  24     3626.95     3971.62     63.34 o 
 -32   4  24     4851.94     4450.26     59.26 o 
 -30   4  24     6855.58     7291.66     77.93 o 
 -28   4  24     1306.80     1392.45     31.70 o 
 -26   4  24     3457.64     3139.94     47.15 o 
 -24   4  24      947.67     1129.55     28.25 o 
 -22   4  24     3803.64     3636.50     72.71 o 
 -20   4  24     2010.33     1941.55     37.56 o 
 -18   4  24     3767.18     4144.03     52.06 o 
 -16   4  24     2468.64     2127.03     38.97 o 
 -14   4  24     2267.02     2413.80     45.13 o 
 -12   4  24     3883.96     3926.08     55.81 o 
 -10   4  24     1927.13     1770.19     34.95 o 
  -8   4  24     1222.77     1342.31     39.62 o 
  -6   4  24     1184.04     1080.25     38.36 o 
 -39   5  24        1.76      -11.86      8.39 o 
 -37   5  24       26.92       43.71     13.13 o 
 -35   5  24      104.18       56.83     12.31 o 
 -33   5  24      628.58      632.57     25.92 o 
 -31   5  24      272.79      192.70     16.69 o 
 -29   5  24      105.19      152.20     15.47 o 
 -27   5  24      217.79      175.84     15.27 o 
 -25   5  24        0.17        4.35      8.28 o 
 -23   5  24      331.08      271.07     18.99 o 
 -21   5  24      774.13      928.28     26.08 o 
 -19   5  24      136.39      135.27     13.31 o 
 -17   5  24       40.59       25.77      9.78 o 
 -15   5  24        5.80        7.42      9.34 o 
 -13   5  24       54.59       62.59     16.46 o 
 -11   5  24      253.30      181.58     18.00 o 
  -9   5  24      222.37      195.65     20.06 o 
 -32   6  24     1095.70      922.26     51.74 o 
 -30   6  24     1394.52     1367.02     44.95 o 
 -28   6  24     2527.90     2707.89     61.91 o 
 -26   6  24     4963.23     4872.69     84.59 o 
 -24   6  24     3051.27     3294.23     66.62 o 
 -22   6  24     1579.49     1499.87     43.49 o 
 -20   6  24      369.96      231.45     21.05 o 
 -18   6  24      748.64      821.62     38.02 o 
 -16   6  24     1521.16     1288.32     47.82 o 
 -47   1  25      937.26     1096.96     41.06 o 
 -45   1  25      537.84      395.02     23.82 o 
 -43   1  25     1292.22     1262.66     35.75 o 
 -41   1  25      290.08      384.64     22.13 o 
 -39   1  25     4161.95     3620.47     49.32 o 
 -37   1  25     1085.31     1135.73     26.84 o 
 -35   1  25     3355.28     3524.38     46.89 o 
 -33   1  25     2834.14     2451.28     36.48 o 
 -31   1  25     8153.41     8917.18     76.34 o 
 -29   1  25     3691.10     3282.51     36.03 o 
 -27   1  25     7349.32     7310.05     65.50 o 
 -25   1  25     3213.25     3525.32     39.67 o 
 -23   1  25     3318.69     2803.14     34.63 o 
 -21   1  25     9319.46     9500.59     78.68 o 
 -19   1  25     6921.97     7111.50     73.15 o 
 -17   1  25     3628.35     3442.93     50.87 o 
 -15   1  25     2177.26     2599.28     43.94 o 
 -13   1  25     2443.61     2392.12     42.74 o 
 -11   1  25     3268.46     3131.03    115.45 o 
  -9   1  25     1004.53     1124.89     56.05 o 
  -7   1  25     1887.29     1895.61     49.05 o 
  -5   1  25      978.36     1054.95     47.91 o 
  -3   1  25     1290.79     1348.13     54.61 o 
 -46   2  25        9.11      -20.44     15.87 o 
 -44   2  25       33.97       12.73     11.78 o 
 -42   2  25      226.73      203.23     18.76 o 
 -40   2  25        3.30       17.83      9.37 o 
 -38   2  25       43.26        9.50      9.62 o 
 -36   2  25        2.78        8.25      9.10 o 
 -34   2  25      147.21      145.97     12.63 o 
 -32   2  25       13.78        0.72      7.89 o 
 -30   2  25      341.44      259.01     14.04 o 
 -28   2  25      299.37      218.51     12.27 o 
 -26   2  25        9.13        3.73      6.63 o 
 -24   2  25       63.01       55.36      9.62 o 
 -22   2  25     1882.28     2231.77     37.44 o 
 -20   2  25      458.40      533.30     26.50 o 
 -18   2  25        9.47       10.55      9.56 o 
 -16   2  25      197.48      183.52     17.90 o 
 -14   2  25       55.12       82.63     16.55 o 
 -12   2  25      243.52      234.54     24.26 o 
 -10   2  25        1.43       16.84     17.40 o 
  -8   2  25       64.88       46.52     16.84 o 
  -6   2  25      180.15      125.73     21.43 o 
  -4   2  25        0.27       12.41     10.74 o 
 -45   3  25     1332.94     1341.40     46.94 o 
 -43   3  25     1293.89     1219.86     55.56 o 
 -41   3  25      822.30      950.01     33.26 o 
 -39   3  25      980.38      848.36     30.97 o 
 -37   3  25     3042.22     2920.55     56.23 o 
 -35   3  25     1099.94     1333.56     37.52 o 
 -33   3  25     2624.52     2341.43     47.76 o 
 -31   3  25     2933.58     3161.22     51.81 o 
 -29   3  25     3743.47     3681.74     45.32 o 
 -27   3  25     5882.41     5677.11     61.39 o 
 -25   3  25     6371.03     7385.85    131.29 o 
 -23   3  25     4319.97     4062.71     50.26 o 
 -21   3  25     3415.69     3405.31     42.53 o 
 -19   3  25     1939.41     2124.84     32.02 o 
 -17   3  25     3864.22     3637.57     42.63 o 
 -15   3  25      950.78     1112.33     28.50 o 
 -13   3  25     5807.54     5773.04     71.93 o 
 -11   3  25     1650.96     1576.60     50.69 o 
  -9   3  25      967.04     1044.89     41.93 o 
  -7   3  25      699.07      653.60     36.07 o 
  -5   3  25     1731.19     1791.98     55.86 o 
 -42   4  25       52.01       80.97     33.56 o 
 -40   4  25       30.05       67.00     21.30 o 
 -38   4  25        5.43       -9.48     10.45 o 
 -36   4  25       74.96      100.10     15.64 o 
 -34   4  25        8.77      -10.71      8.40 o 
 -32   4  25       44.67       62.84     11.06 o 
 -30   4  25      379.17      323.26     20.47 o 
 -28   4  25      342.16      419.07     24.92 o 
 -26   4  25       37.94        8.95     10.15 o 
 -24   4  25        0.58        2.44      8.26 o 
 -22   4  25        1.72        3.69      7.49 o 
 -20   4  25      239.18      255.89     17.01 o 
 -18   4  25      382.42      384.32     20.45 o 
 -16   4  25        0.23        4.89      8.10 o 
 -14   4  25       12.26        3.27      8.88 o 
 -12   4  25        2.43      -11.20      7.37 o 
 -10   4  25      280.15      262.65     19.19 o 
  -8   4  25       77.08       79.16     14.28 o 
 -37   5  25     1389.50     1293.73     43.44 o 
 -35   5  25      832.40      841.30     37.24 o 
 -33   5  25     2161.83     2002.96     45.66 o 
 -31   5  25     1916.18     1838.70     41.66 o 
 -29   5  25     4517.60     4993.12     71.07 o 
 -27   5  25     2262.07     1980.14     39.75 o 
 -25   5  25     3591.40     3946.66     57.48 o 
 -23   5  25     2235.10     2166.30     40.31 o 
 -21   5  25     2302.27     2194.70     40.60 o 
 -19   5  25     2569.71     2745.94     49.45 o 
 -17   5  25     2002.25     1815.30     40.81 o 
 -15   5  25      244.07      244.27     18.98 o 
 -13   5  25     1350.39     1361.31     40.69 o 
 -30   6  25      355.01      341.87     29.01 o 
 -28   6  25      114.21      150.18     19.19 o 
 -26   6  25      100.08       96.66     16.16 o 
 -24   6  25        4.48       15.70     28.94 o 
 -22   6  25      159.46      117.43     22.73 o 
 -20   6  25        0.13       -8.39     10.00 o 
 -48   0  26     3244.75     3644.40    146.65 o 
 -46   0  26     3876.98     3815.48     96.56 o 
 -44   0  26     1394.62     1309.43     55.37 o 
 -42   0  26      188.64      215.55     21.17 o 
 -40   0  26      130.98       45.36     13.44 o 
 -38   0  26     1514.61     1705.51     40.48 o 
 -36   0  26     1239.68     1351.76     35.51 o 
 -34   0  26     6607.34     5972.60    138.41 o 
 -32   0  26     5256.24     6042.06    104.31 o 
 -30   0  26     2054.04     1812.33     40.16 o 
 -28   0  26     3097.94     2942.90     51.49 o 
 -26   0  26     4989.49     5463.37     83.85 o 
 -24   0  26     4129.13     3398.69     63.63 o 
 -22   0  26     7149.78     7525.45    119.64 o 
 -20   0  26     2016.54     2116.88     66.06 o 
 -18   0  26     5187.38     4786.17    104.64 o 
 -16   0  26     3453.44     3880.32     93.12 o 
 -14   0  26     9369.61     9409.78    331.31 o 
 -12   0  26     2971.92     3060.14     67.93 o 
 -10   0  26     1186.45     1415.33     46.98 o 
  -8   0  26     1659.73     1523.96     49.11 o 
  -6   0  26     1022.48     1088.69     52.78 o 
  -4   0  26      739.36      819.95     45.61 o 
 -47   1  26        4.69      -16.00     12.87 o 
 -45   1  26        0.02      -20.68     10.34 o 
 -43   1  26      187.77      151.36     17.09 o 
 -41   1  26       18.21       39.60     11.60 o 
 -39   1  26      313.14      348.54     19.42 o 
 -37   1  26      326.82      327.60     17.07 o 
 -35   1  26       35.56       22.03      8.25 o 
 -33   1  26       63.74       49.69      9.10 o 
 -31   1  26      982.10     1121.75     26.43 o 
 -29   1  26       13.68       11.85      7.43 o 
 -27   1  26       65.95       59.33      8.28 o 
 -25   1  26      204.07      168.79     11.71 o 
 -23   1  26      177.53      107.31     10.43 o 
 -21   1  26       27.23        5.43      7.02 o 
 -19   1  26      104.00      122.46     12.87 o 
 -17   1  26      163.74      173.66     17.67 o 
 -15   1  26      105.95       62.31     11.13 o 
 -13   1  26      103.29       69.09     11.34 o 
 -11   1  26      305.98      288.49     21.21 o 
  -9   1  26        3.28       14.20     11.74 o 
  -7   1  26        0.90       10.53     16.09 o 
  -5   1  26       26.17       33.37     25.15 o 
 -46   2  26     2331.35     2339.05     69.30 o 
 -44   2  26      879.56      750.43     34.04 o 
 -42   2  26      771.01      909.86     56.23 o 
 -40   2  26     2870.41     2419.28     46.50 o 
 -38   2  26     1232.64     1269.04     37.80 o 
 -36   2  26      372.83      387.63     21.11 o 
 -34   2  26      664.36      463.95     22.03 o 
 -32   2  26     3298.72     3555.92     49.70 o 
 -30   2  26     4546.70     4479.92     60.84 o 
 -28   2  26     5999.20     5771.57     61.66 o 
 -26   2  26     3784.29     4337.47     51.73 o 
 -24   2  26     2926.94     2599.88     41.65 o 
 -22   2  26     9812.18    10150.49     92.53 o 
 -20   2  26     4128.66     4369.46     70.39 o 
 -18   2  26     3638.33     3270.63     69.29 o 
 -16   2  26     1487.69     1635.58     50.14 o 
 -14   2  26     2109.34     2037.48     55.90 o 
 -12   2  26     2632.69     2520.13     63.38 o 
 -10   2  26     1209.67     1359.41     47.85 o 
  -8   2  26     2516.70     2324.37     62.47 o 
  -6   2  26      936.35      855.14    114.06 o 
 -45   3  26       49.38        0.37     13.44 o 
 -43   3  26        9.87        3.87     12.61 o 
 -41   3  26       25.34        6.32     11.11 o 
 -39   3  26        6.93       26.74     17.61 o 
 -37   3  26       41.22       25.20     10.36 o 
 -35   3  26       30.58       14.29      9.84 o 
 -33   3  26      839.06      903.27     30.69 o 
 -31   3  26       30.90       56.56      9.91 o 
 -29   3  26        8.02       22.05      8.76 o 
 -27   3  26       18.85       14.96      7.58 o 
 -25   3  26      118.75       80.67     10.11 o 
 -23   3  26       88.53      144.06     13.02 o 
 -21   3  26      258.95      301.69     14.79 o 
 -19   3  26       75.78       52.02      9.37 o 
 -17   3  26      300.74      211.07     14.21 o 
 -15   3  26      242.58      163.83     17.21 o 
 -13   3  26      509.23      618.50     35.28 o 
 -11   3  26      250.60      226.26     24.38 o 
  -9   3  26      156.49      115.79     20.88 o 
  -7   3  26        1.09        0.68     16.85 o 
 -42   4  26     1702.36     1843.72     54.59 o 
 -40   4  26     2523.15     2517.91     62.80 o 
 -38   4  26      887.98      837.66     36.97 o 
 -36   4  26      940.46     1126.35     37.85 o 
 -34   4  26     1656.14     1358.55     34.93 o 
 -32   4  26      806.29      899.38     31.43 o 
 -30   4  26     1881.18     2022.51     45.89 o 
 -28   4  26     2909.28     2714.96     48.79 o 
 -26   4  26     1670.99     1918.70     40.93 o 
 -24   4  26     3646.26     3645.78     56.86 o 
 -22   4  26     3689.39     3642.61     49.93 o 
 -20   4  26     3615.81     3929.20     52.42 o 
 -18   4  26     3193.95     3059.87     48.80 o 
 -16   4  26     4505.37     4686.59     58.47 o 
 -14   4  26     1873.21     1999.99     39.74 o 
 -12   4  26      702.43      595.64     25.16 o 
 -10   4  26      887.76      891.65     47.26 o 
 -37   5  26      219.75      189.16     17.46 o 
 -35   5  26       15.49        1.17     13.72 o 
 -33   5  26       31.31        6.69      9.98 o 
 -31   5  26        5.57       -1.06      9.71 o 
 -29   5  26        4.79       -1.61      8.95 o 
 -27   5  26      184.76      203.50     18.36 o 
 -25   5  26      423.89      360.22     21.82 o 
 -23   5  26      338.86      371.60     22.29 o 
 -21   5  26       10.28        5.11      9.45 o 
 -19   5  26      140.50      112.30     14.95 o 
 -17   5  26      244.22      173.85     18.62 o 
 -15   5  26      105.79      149.11     17.66 o 
 -47   1  27     2046.84     1983.94     53.01 o 
 -45   1  27     2771.30     2677.16     51.99 o 
 -43   1  27     5570.68     6111.91     80.99 o 
 -41   1  27     2969.02     2682.87     50.53 o 
 -39   1  27      482.45      450.62     23.17 o 
 -37   1  27      365.50      348.25     18.44 o 
 -35   1  27      804.45      506.31     20.49 o 
 -33   1  27     1997.59     2409.55     44.36 o 
 -31   1  27     1527.04     1395.88     33.86 o 
 -29   1  27     5328.18     5104.44     62.97 o 
 -27   1  27     1655.45     1989.58     40.40 o 
 -25   1  27     6632.86     6207.61     66.64 o 
 -23   1  27     4922.22     4960.03     59.23 o 
 -21   1  27     1902.95     2050.67     36.17 o 
 -19   1  27     4086.03     3704.15     50.46 o 
 -17   1  27     6124.74     6717.23    191.67 o 
 -15   1  27     2830.51     2828.46     47.23 o 
 -13   1  27     3002.74     3034.94     70.06 o 
 -11   1  27     1344.13     1531.07     50.50 o 
  -9   1  27     2004.48     1937.64     62.67 o 
  -7   1  27     1186.80     1211.53     52.83 o 
 -46   2  27       23.84       -1.40     15.98 o 
 -44   2  27       64.59       73.36     17.33 o 
 -42   2  27      577.47      711.59     33.43 o 
 -40   2  27       40.68       20.70     19.38 o 
 -38   2  27      171.43      167.17     22.36 o 
 -36   2  27       45.29       39.23     13.15 o 
 -34   2  27      127.09      177.12     16.69 o 
 -32   2  27      254.44      217.06     16.38 o 
 -30   2  27        2.11       22.10     11.79 o 
 -28   2  27       15.47        7.73      7.29 o 
 -26   2  27       88.64      146.15     13.45 o 
 -24   2  27       14.54       33.87     10.97 o 
 -22   2  27       83.85       75.99     14.33 o 
 -20   2  27     1129.29     1219.41     44.21 o 
 -18   2  27      143.37       77.92     17.82 o 
 -16   2  27        4.89        4.45     13.77 o 
 -14   2  27      180.20      127.75     20.99 o 
 -12   2  27        2.18        2.81     14.35 o 
 -10   2  27       76.84       37.15     17.16 o 
  -8   2  27      187.26      203.29     30.64 o 
 -43   3  27     2522.16     2749.84     60.27 o 
 -41   3  27     2680.20     2645.38     54.35 o 
 -39   3  27     2040.87     2060.24     44.44 o 
 -37   3  27      654.75      782.59     28.43 o 
 -35   3  27     4291.09     3846.00     63.86 o 
 -33   3  27      864.36      946.67     32.04 o 
 -31   3  27     1158.75     1159.39     29.96 o 
 -29   3  27      340.97      247.93     15.96 o 
 -27   3  27     2053.50     2367.40     41.80 o 
 -25   3  27     3828.40     3774.75     53.16 o 
 -23   3  27     5790.12     5820.37     60.25 o 
 -21   3  27     3023.02     3360.77     47.89 o 
 -19   3  27     2142.64     2001.86     41.16 o 
 -17   3  27     3289.29     3519.82     75.31 o 
 -15   3  27     3617.27     3715.92     86.89 o 
 -13   3  27     3231.38     3027.81     71.76 o 
 -11   3  27     2200.29     2335.45     62.85 o 
 -40   4  27      193.87      214.20     27.05 o 
 -38   4  27       50.77       32.61     14.69 o 
 -36   4  27       16.97        4.81     10.82 o 
 -34   4  27       84.90       51.92     12.48 o 
 -32   4  27      224.56      237.75     29.07 o 
 -30   4  27       29.04       12.90      9.62 o 
 -28   4  27       84.23       94.11     13.08 o 
 -26   4  27      371.08      254.79     18.80 o 
 -24   4  27       34.29       67.19     10.74 o 
 -22   4  27       42.61       27.23      9.05 o 
 -20   4  27       69.54       42.75     12.56 o 
 -18   4  27       13.02       12.63      9.28 o 
 -16   4  27       37.85       10.96      9.80 o 
 -14   4  27       41.60        7.63     10.10 o 
 -35   5  27     1829.86     1671.20    239.78 o 
 -33   5  27      880.76      847.55     41.52 o 
 -31   5  27     1665.26     1796.14     46.00 o 
 -29   5  27      888.14      675.44     27.46 o 
 -27   5  27     3072.39     3313.64     57.26 o 
 -25   5  27     1421.59     1381.06     64.78 o 
 -23   5  27     2741.04     2710.74     57.12 o 
 -21   5  27     1384.12     1575.57     53.18 o 
 -19   5  27     1795.76     1699.76     45.48 o 
 -46   0  28     3185.91     2984.50    130.35 o 
 -44   0  28     3634.84     4008.37    113.28 o 
 -42   0  28     1823.39     1501.34     57.33 o 
 -40   0  28     3574.79     3525.12     68.27 o 
 -38   0  28     2918.50     3336.74     58.75 o 
 -36   0  28     4584.91     4096.72     71.34 o 
 -34   0  28      276.57      334.87     23.37 o 
 -32   0  28      740.34      616.07     32.85 o 
 -30   0  28     1725.46     1448.70     48.46 o 
 -28   0  28     1345.09     1791.83     60.28 o 
 -26   0  28     1954.46     1686.76     85.54 o 
 -24   0  28     1978.72     2109.42     66.88 o 
 -22   0  28     4590.52     5072.15    124.92 o 
 -20   0  28     4635.68     4116.93    119.49 o 
 -18   0  28     5561.04     6029.64    122.85 o 
 -16   0  28     1983.02     1865.63     65.20 o 
 -14   0  28     2948.31     2841.81     81.59 o 
 -12   0  28     4449.50     5085.67    113.30 o 
 -10   0  28     2505.18     2494.60     75.83 o 
 -47   1  28        5.41      -25.93     12.96 o 
 -45   1  28      113.73       85.06     15.00 o 
 -43   1  28       34.73        9.80     10.96 o 
 -41   1  28        2.43      -19.64      9.82 o 
 -39   1  28        9.69       -0.41      8.92 o 
 -37   1  28        4.69        6.29      9.37 o 
 -35   1  28        8.03       -4.05      8.48 o 
 -33   1  28        0.04        0.84      8.59 o 
 -31   1  28       22.03        5.68      9.78 o 
 -29   1  28       66.62       48.41     12.28 o 
 -27   1  28       45.48       39.09     12.69 o 
 -25   1  28       51.52       59.69     13.51 o 
 -23   1  28      482.83      405.17     24.57 o 
 -21   1  28       22.17       16.42     11.10 o 
 -19   1  28       34.22       29.55     10.07 o 
 -17   1  28       34.53       22.50     11.37 o 
 -15   1  28       14.32        0.65     12.69 o 
 -13   1  28       12.95        0.63     14.84 o 
 -11   1  28      105.95       86.02     20.97 o 
  -9   1  28      284.08      254.05     29.81 o 
 -46   2  28     2129.55     1862.86     62.60 o 
 -44   2  28     3573.00     3941.96     97.02 o 
 -42   2  28     1054.46      794.33     31.72 o 
 -40   2  28     1640.22     1626.39     43.53 o 
 -38   2  28     2795.48     2609.18    347.84 o 
 -36   2  28     3952.35     3511.06     66.88 o 
 -34   2  28     1751.58     1842.58     47.82 o 
 -32   2  28      391.00      343.74     21.85 o 
 -30   2  28     1453.28     1201.14     34.80 o 
 -28   2  28      977.68     1277.84     30.81 o 
 -26   2  28     5070.39     4589.67     67.65 o 
 -24   2  28     2532.46     2581.74     49.35 o 
 -22   2  28     1720.57     1940.36     55.45 o 
 -20   2  28     2672.09     2389.68     61.75 o 
 -18   2  28     3460.92     3643.82     77.22 o 
 -16   2  28     2583.04     2479.80     64.20 o 
 -14   2  28     2614.97     2458.52     64.47 o 
 -12   2  28     1575.83     1718.05     54.80 o 
 -10   2  28     2051.49     1982.96     86.60 o 
 -43   3  28       69.97       97.74     19.23 o 
 -41   3  28       15.75       10.80     13.86 o 
 -39   3  28       33.62       25.84     12.17 o 
 -37   3  28     1222.49     1017.93     32.76 o 
 -35   3  28       48.01       88.28     14.60 o 
 -33   3  28      578.94      646.04     29.10 o 
 -31   3  28        1.28       -1.55      8.93 o 
 -29   3  28       14.35        9.63      9.05 o 
 -27   3  28       79.87       60.60     12.19 o 
 -25   3  28        3.82       -1.35      9.16 o 
 -23   3  28       31.35       27.53     11.27 o 
 -21   3  28       74.99       77.45     15.99 o 
 -19   3  28      203.82      271.02     29.95 o 
 -17   3  28      472.25      345.79     29.72 o 
 -15   3  28       18.76        7.96     18.42 o 
 -13   3  28        9.22       37.54     16.21 o 
 -40   4  28     1898.42     1801.18     54.41 o 
 -38   4  28     3398.82     3538.43     75.45 o 
 -36   4  28      763.84      704.81     32.64 o 
 -34   4  28      266.73      281.67     20.23 o 
 -32   4  28      701.30      722.49     30.47 o 
 -30   4  28     1594.05     1430.46     36.87 o 
 -28   4  28     1373.99     1532.38     40.27 o 
 -26   4  28     1948.44     1980.74     39.35 o 
 -24   4  28      841.97      746.49     24.68 o 
 -22   4  28     2096.88     2422.93     44.59 o 
 -20   4  28     4331.52     4142.50     80.84 o 
 -18   4  28     4101.11     4097.51     73.07 o 
 -16   4  28      785.58      890.46     35.57 o 
 -33   5  28        0.01        3.09     10.51 o 
 -31   5  28       66.45       78.13     13.22 o 
 -29   5  28      160.52      191.55     22.06 o 
 -27   5  28        1.40      -20.71     12.12 o 
 -25   5  28       35.55       71.45     22.90 o 
 -23   5  28       32.32       22.31     11.90 o 
 -45   1  29     1924.46     2197.59     54.75 o 
 -43   1  29     2278.62     2194.66     54.35 o 
 -41   1  29     3219.70     3262.51     60.99 o 
 -39   1  29     2844.61     3114.81     58.70 o 
 -37   1  29      814.02      462.35     25.44 o 
 -35   1  29     2441.46     2708.78     48.61 o 
 -33   1  29     2370.98     2415.68     49.32 o 
 -31   1  29     3021.66     2713.60     52.27 o 
 -29   1  29     1216.56     1509.53     43.98 o 
 -27   1  29     3972.66     3576.44     67.73 o 
 -25   1  29      294.10      264.82     21.78 o 
 -23   1  29     1738.85     1971.90     46.66 o 
 -21   1  29     1506.02     1207.73     45.87 o 
 -19   1  29     2609.93     2867.97     51.36 o 
 -17   1  29     2161.29     2237.76     52.96 o 
 -15   1  29     4343.70     4224.60     74.73 o 
 -13   1  29     2109.87     2402.92     66.36 o 
 -44   2  29      832.63      915.67     45.69 o 
 -42   2  29      252.10      215.00     23.68 o 
 -40   2  29      875.71      864.37     36.36 o 
 -38   2  29       99.69       30.87     20.74 o 
 -36   2  29        4.40       13.16     10.73 o 
 -34   2  29      937.70      962.21     36.36 o 
 -32   2  29      265.79      271.52     22.67 o 
 -30   2  29      458.32      520.62     25.64 o 
 -28   2  29      190.39      273.00     20.67 o 
 -26   2  29      639.08      573.62     32.11 o 
 -24   2  29      379.46      355.89     25.10 o 
 -22   2  29        1.62      -21.20     12.49 o 
 -20   2  29       47.80       68.69     18.14 o 
 -18   2  29      303.71      235.31     33.32 o 
 -16   2  29       21.40       -0.11     15.17 o 
 -14   2  29       65.30       75.88     18.94 o 
 -43   3  29     1021.17      958.87     41.94 o 
 -41   3  29     3490.48     3579.62     71.15 o 
 -39   3  29     5226.22     5570.65     97.20 o 
 -37   3  29     3582.95     3391.56     62.19 o 
 -35   3  29     2309.19     2484.13     52.12 o 
 -33   3  29     2002.58     2148.51     48.23 o 
 -31   3  29      703.95      537.02     24.17 o 
 -29   3  29      276.23      284.94     18.59 o 
 -27   3  29      185.28      134.87     15.31 o 
 -25   3  29     1389.63     1318.48     41.86 o 
 -23   3  29     2049.18     2378.42     62.84 o 
 -21   3  29     4223.22     3947.61     90.15 o 
 -19   3  29     3321.33     3351.04     75.99 o 
 -17   3  29     1916.58     2017.35     59.26 o 
 -15   3  29     1951.62     1791.72     63.28 o 
 -38   4  29        6.67       -6.47     12.05 o 
 -36   4  29      326.89      222.58     21.44 o 
 -34   4  29        5.31        7.13     10.91 o 
 -32   4  29       33.17       19.79     12.41 o 
 -30   4  29       65.86      102.28     15.40 o 
 -28   4  29      115.24      159.35     17.85 o 
 -26   4  29       92.03      119.86     15.79 o 
 -24   4  29      197.87      194.35     18.07 o 
 -22   4  29      278.05      282.57     29.92 o 
 -20   4  29       98.93      164.58     20.04 o 
 -46   0  30     1163.13     1357.83     89.62 o 
 -44   0  30     2364.42     2180.42     82.72 o 
 -42   0  30     2814.99     2721.08    119.49 o 
 -40   0  30     4555.11     4975.88    236.26 o 
 -38   0  30     2705.25     2368.56     76.04 o 
 -36   0  30     1777.79     2092.17     64.53 o 
 -34   0  30      908.58      844.29     43.67 o 
 -32   0  30      534.09      206.39     40.73 o 
 -30   0  30     2497.40     2982.32    105.91 o 
 -28   0  30     1535.23     1465.04     56.43 o 
 -26   0  30     3827.72     3959.32     94.69 o 
 -24   0  30     2116.68     2509.89     74.82 o 
 -22   0  30     3101.38     2774.54     79.53 o 
 -20   0  30     1754.85     2082.66     69.05 o 
 -18   0  30      478.91      428.35     50.24 o 
 -16   0  30     1151.95      958.69     49.93 o 
 -14   0  30     1546.08     1890.18     66.23 o 
 -45   1  30      329.33      254.38     24.06 o 
 -43   1  30        3.97        0.22     11.84 o 
 -41   1  30       47.28       37.09     13.99 o 
 -39   1  30     1138.51     1258.18     37.78 o 
 -37   1  30      526.68      514.52     29.96 o 
 -35   1  30       44.32       48.88     15.33 o 
 -33   1  30       65.53       64.25     15.50 o 
 -31   1  30      174.28      186.72     20.30 o 
 -29   1  30      419.49      344.61     25.13 o 
 -27   1  30      877.00      967.20     36.10 o 
 -25   1  30        1.28       -2.37     11.24 o 
 -23   1  30      157.15      152.00     18.72 o 
 -21   1  30      213.52      164.69     19.57 o 
 -19   1  30      466.28      467.20     31.00 o 
 -17   1  30       49.54       24.38     15.57 o 
 -15   1  30        8.27       16.29     17.25 o 
 -44   2  30      348.45      234.78     26.93 o 
 -42   2  30      341.58      214.28     24.19 o 
 -40   2  30     1397.70     1509.80     45.52 o 
 -38   2  30     3581.46     3308.45     67.27 o 
 -36   2  30     5238.48     5601.40    135.26 o 
 -34   2  30     3202.45     3353.75     78.16 o 
 -32   2  30     2632.92     2205.88     72.35 o 
 -30   2  30     3002.29     3327.72     74.51 o 
 -28   2  30     1779.19     1589.75     51.75 o 
 -26   2  30      141.61      109.34     17.29 o 
 -24   2  30      346.05      451.08     27.73 o 
 -22   2  30     1186.87     1057.35     38.44 o 
 -20   2  30     1906.80     2036.65     59.42 o 
 -18   2  30     1877.43     2020.49     59.22 o 
 -16   2  30     1480.93     1342.87     49.92 o 
 -41   3  30      211.18      243.42     30.59 o 
 -39   3  30        0.09       -9.45     12.44 o 
 -37   3  30      451.24      299.10     22.72 o 
 -35   3  30        3.85        2.56     10.89 o 
 -33   3  30        3.85        8.55     10.20 o 
 -31   3  30        5.30       -2.64      9.00 o 
 -29   3  30        0.53        9.00     10.05 o 
 -27   3  30      115.72      167.99     21.98 o 
 -25   3  30        0.87      -15.90     12.96 o 
 -23   3  30        0.26      -10.41     14.01 o 
 -21   3  30       66.42       68.67     19.32 o 
 -19   3  30      273.64      246.93     26.26 o 
 -36   4  30     2707.63     2611.18     59.69 o 
 -34   4  30     1632.78     1805.81     50.71 o 
 -32   4  30     2482.78     2362.44     56.82 o 
 -30   4  30     1815.05     1985.65     62.78 o 
 -28   4  30     1624.44     1642.39     44.70 o 
 -26   4  30      526.62      460.47     28.06 o 
 -24   4  30      890.32      947.97     37.74 o 
 -43   1  31     2414.28     2327.34     51.94 o 
 -41   1  31     1861.03     2284.64     54.97 o 
 -39   1  31      326.92      158.04     19.19 o 
 -37   1  31     1085.34     1136.37     39.73 o 
 -35   1  31     1356.79     1360.95     43.00 o 
 -33   1  31     4974.78     4648.48     80.81 o 
 -31   1  31     5649.01     6385.32     96.80 o 
 -29   1  31      898.14      630.30     79.57 o 
 -27   1  31     1191.10      936.07    153.82 o 
 -25   1  31     2469.41     2894.94     61.71 o 
 -23   1  31     1302.61     1061.68     48.94 o 
 -21   1  31      559.53      576.18     38.52 o 
 -19   1  31      564.28      586.04     40.03 o 
 -17   1  31     1939.33     1712.16     70.07 o 
 -42   2  31      167.07      160.09     22.37 o 
 -40   2  31       81.14      118.82     18.53 o 
 -38   2  31       51.39       26.49     14.05 o 
 -36   2  31       64.61       36.36     23.91 o 
 -34   2  31       44.52       50.93     16.14 o 
 -32   2  31       76.33       65.89     15.47 o 
 -30   2  31      447.79      378.66     29.88 o 
 -28   2  31       40.64       51.91     17.45 o 
 -26   2  31        8.65        1.79     12.37 o 
 -24   2  31       59.45       47.11     16.20 o 
 -22   2  31        4.30       12.18     12.69 o 
 -20   2  31       15.20        0.39     14.43 o 
 -39   3  31     1466.92     1370.66     49.52 o 
 -37   3  31     1131.17     1175.31     46.55 o 
 -35   3  31     1400.21     1524.99     46.63 o 
 -33   3  31     2246.34     2037.39     53.55 o 
 -31   3  31     2262.32     2547.35     58.86 o 
 -29   3  31      842.46      831.12     35.38 o 
 -27   3  31     2132.63     1940.27     51.36 o 
 -25   3  31     1368.51     1575.08     52.95 o 
 -23   3  31     2348.35     2082.08     61.08 o 
 -44   0  32     3969.62     3687.85    143.93 o 
 -42   0  32     1485.68     1762.46     97.76 o 
 -40   0  32     1866.85     1547.92     89.62 o 
 -38   0  32     3156.14     3201.75    130.35 o 
 -36   0  32     1077.61     1192.52     48.94 o 
 -34   0  32       24.46       -8.47     15.57 o 
 -32   0  32      101.37       52.58     20.86 o 
 -30   0  32     1183.51     1075.33     50.21 o 
 -28   0  32    10066.99    10317.66    339.46 o 
 -26   0  32     6185.16     7226.07    137.90 o 
 -24   0  32     3714.22     3502.42     90.01 o 
 -22   0  32      751.68      836.20     45.97 o 
 -20   0  32      833.17      933.60     47.89 o 
 -43   1  32       18.57       -3.86     11.02 o 
 -41   1  32        1.87       -4.69     12.72 o 
 -39   1  32        2.92       -1.50     12.11 o 
 -37   1  32      636.34      658.88     55.17 o 
 -35   1  32      387.63      352.02     47.72 o 
 -33   1  32       19.94        4.89     19.71 o 
 -31   1  32     1149.07     1002.55     86.10 o 
 -29   1  32      743.48      788.02     33.94 o 
 -27   1  32       39.00       29.57     17.10 o 
 -25   1  32       15.58       22.63     16.87 o 
 -23   1  32      597.74      617.65     40.52 o 
 -21   1  32      143.55      136.86     26.63 o 
 -40   2  32      925.59      746.76     38.72 o 
 -38   2  32     1227.14     1198.71     46.18 o 
 -36   2  32     2288.57     2469.23     65.61 o 
 -34   2  32     2787.76     2418.36     65.09 o 
 -32   2  32     1909.83     2196.52     61.37 o 
 -30   2  32      760.67      735.41     38.55 o 
 -28   2  32     2145.36     1889.40    111.13 o 
 -26   2  32     1334.58     1304.77    217.33 o 
 -24   2  32      635.79      430.81     27.97 o 
 -35   3  32      134.89      135.11     21.87 o 
 -33   3  32      282.12      187.87     25.87 o 
 -31   3  32      255.13      289.89     30.18 o 
 -29   3  32        4.39        5.14     12.96 o 
 -41   1  33     4594.03     4205.63    125.30 o 
 -39   1  33     3429.07     3375.60    168.53 o 
 -37   1  33      728.27      732.22     56.44 o 
 -35   1  33     2027.79     1642.80     46.67 o 
 -33   1  33      640.87      811.25     35.03 o 
 -31   1  33     1397.56     1386.95     54.32 o 
 -29   1  33      854.40      579.95     57.89 o 
 -27   1  33      462.43      551.32     44.80 o 
 -25   1  33      749.48      625.51     41.38 o 
 -36   2  33        1.86       10.94     14.87 o 
 -34   2  33       27.97        9.23     15.14 o 
 -32   2  33      329.19      329.92     34.10 o 
 -30   2  33       15.10        3.15     14.11 o 
 -36   0  34     3640.78     3334.82    133.07 o 
 -34   0  34     1131.56     1243.77     81.47 o 
 -32   0  34     1371.52     1194.89     81.47 o 
                                                 
